# Supplementary material for: Somatotopic organization among parallel sensory pathways that promote a grooming sequence in Drosophila
Source: eLife. 2024 Apr 18;12:RP87602. doi: 10.7554/eLife.87602 (PMC11026096; doi:10.7554/eLife.87602)
Supplement: Supplementary file 2. — Image stacks are stored in the Brain Image Library (BIL), and were used to generate panels for Figure 1, Figure 2, Figure 3, Figure 4, and figure supplements for these figures. Rows in the spreadsheet correspond to each image stack. Columns provide information about each stack including: figure panels that each image stack contributed to, image stack title, DOI for each stack (link provides metadata for each stack and file download link), image stack file name, genotype of imaged fly, and information about image stack. [file elife-87602-supp2.xlsx]

## Sheet: Sheet1
Figure_order	Figure_panel(s) that image stack contributed to	Image_stack_title	Dataset_DOI	Image_file_name	Genotype	Image_stack_information
1	Figure 1A,E, Figure 1 – figure supplement 2A, Figure 1 – figure supplement 3E	Male_4_6to7_days_anterior	https://doi.org/10.35077/add-set	Male_4_6to7_days_anterior	Canton S (wild type)	Image stack of a male wild type Canton S fly head (anterior)
2	Figure 1B,E, Figure 1 – figure supplement 2B, Figure 1 – figure supplement 3E	Male_4_6to7_days_posterior	https://doi.org/10.35077/add-sip	Male_4_6to7_days_posterior	Canton S (wild type)	Image stack of a male wild type Canton S fly head (posterior)
3	Figure 1C,E, Figure 1 – figure supplement 2C, Figure 1 – figure supplement 3E	Male_4_6to7_days_ventral	https://doi.org/10.35077/add-sit	Male_4_6to7_days_ventral	Canton S (wild type)	Image stack of a male wild type Canton S fly head (ventral)
4	Figure 1D,E, Figure 1 – figure supplement 2D, Figure 1 – figure supplement 3E	Male_4_6to7_days_dorsal	https://doi.org/10.35077/add-shy	Male_4_6to7_days_dorsal	Canton S (wild type)	Image stack of a male wild type Canton S fly head (dorsal)
5	Figure 1E, Figure 1 – figure supplement 2E, Figure 1 – figure supplement 3E	Male_1_6to7_days_anterior	https://doi.org/10.35077/add-pry	Male_1_6to7_days_anterior	Canton S (wild type)	Image stack of a male wild type Canton S fly head (anterior)
6	Figure 1E, Figure 1 – figure supplement 2F, Figure 1 – figure supplement 3E	Male_1_6to7_days_posterior	https://doi.org/10.35077/add-pup	Male_1_6to7_days_posterior	Canton S (wild type)	Image stack of a male wild type Canton S fly head (posterior)
7	Figure 1E, Figure 1 – figure supplement 2G, Figure 1 – figure supplement 3E	Male_1_6to7_days_ventral	https://doi.org/10.35077/add-put	Male_1_6to7_days_ventral	Canton S (wild type)	Image stack of a male wild type Canton S fly head (ventral)
8	Figure 1E, Figure 1 – figure supplement 2H, Figure 1 – figure supplement 3E	Male_1_6to7_days_dorsal	https://doi.org/10.35077/add-pun	Male_1_6to7_days_dorsal	Canton S (wild type)	Image stack of a male wild type Canton S fly head (dorsal)
9	Figure 1E, Figure 1 – figure supplement 3E	Male_1_5to6_days_anterior	https://doi.org/10.35077/add-ply	Male_1_5to6_days_anterior	Canton S (wild type)	Image stack of a male wild type Canton S fly head (anterior)
10	Figure 1E, Figure 1 – figure supplement 3E	Male_1_5to6_days_posterior	https://doi.org/10.35077/add-pot	Male_1_5to6_days_posterior	Canton S (wild type)	Image stack of a male wild type Canton S fly head (posterior)
11	Figure 1E, Figure 1 – figure supplement 3E	Male_1_5to6_days_ventral	https://doi.org/10.35077/add-pox	Male_1_5to6_days_ventral	Canton S (wild type)	Image stack of a male wild type Canton S fly head (ventral)
12	Figure 1E, Figure 1 – figure supplement 3E	Male_1_5to6_days_dorsal	https://doi.org/10.35077/add-pop	Male_1_5to6_days_dorsal	Canton S (wild type)	Image stack of a male wild type Canton S fly head (dorsal)
13	Figure 1E, Figure 1 – figure supplement 3E	Male_2_5to6_days_anterior	https://doi.org/10.35077/add-rag	Male_2_5to6_days_anterior	Canton S (wild type)	Image stack of a male wild type Canton S fly head (anterior)
14	Figure 1E, Figure 1 – figure supplement 3E	Male_2_5to6_days_posterior	https://doi.org/10.35077/add-rat	Male_2_5to6_days_posterior	Canton S (wild type)	Image stack of a male wild type Canton S fly head (posterior)
15	Figure 1E, Figure 1 – figure supplement 3E	Male_2_5to6_days_ventral	https://doi.org/10.35077/add-raw	Male_2_5to6_days_ventral	Canton S (wild type)	Image stack of a male wild type Canton S fly head (ventral)
16	Figure 1E, Figure 1 – figure supplement 3E	Male_2_5to6_days_dorsal	https://doi.org/10.35077/add-ran	Male_2_5to6_days_dorsal	Canton S (wild type)	Image stack of a male wild type Canton S fly head (dorsal)
17	Figure 1E, Figure 1 – figure supplement 3E	Male_2_6to7_days_anterior	https://doi.org/10.35077/add-rid	Male_2_6to7_days_anterior	Canton S (wild type)	Image stack of a male wild type Canton S fly head (anterior)
18	Figure 1E, Figure 1 – figure supplement 3E	Male_2_6to7_days_posterior	https://doi.org/10.35077/add-rip	Male_2_6to7_days_posterior	Canton S (wild type)	Image stack of a male wild type Canton S fly head (posterior)
19	Figure 1E, Figure 1 – figure supplement 3E	Male_2_6to7_days_ventral	https://doi.org/10.35077/add-rot	Male_2_6to7_days_ventral	Canton S (wild type)	Image stack of a male wild type Canton S fly head (ventral)
20	Figure 1E, Figure 1 – figure supplement 3E	Male_2_6to7_days_dorsal	https://doi.org/10.35077/add-rig	Male_2_6to7_days_dorsal	Canton S (wild type)	Image stack of a male wild type Canton S fly head (dorsal)
21	Figure 1E, Figure 1 – figure supplement 3E	Male_3_5to6_days_anterior	https://doi.org/10.35077/add-row	Male_3_5to6_days_anterior	Canton S (wild type)	Image stack of a male wild type Canton S fly head (anterior)
22	Figure 1E, Figure 1 – figure supplement 3E	Male_3_5to6_days_posterior	https://doi.org/10.35077/add-rug	Male_3_5to6_days_posterior	Canton S (wild type)	Image stack of a male wild type Canton S fly head (posterior)
23	Figure 1E, Figure 1 – figure supplement 3E	Male_3_5to6_days_ventral	https://doi.org/10.35077/add-run	Male_3_5to6_days_ventral	Canton S (wild type)	Image stack of a male wild type Canton S fly head (ventral)
24	Figure 1E, Figure 1 – figure supplement 3E	Male_3_5to6_days_dorsal	https://doi.org/10.35077/add-rub	Male_3_5to6_days_dorsal	Canton S (wild type)	Image stack of a male wild type Canton S fly head (dorsal)
25	Figure 1E, Figure 1 – figure supplement 3E	Male_3_6to7_days_anterior	https://doi.org/10.35077/add-rut	Male_3_6to7_days_anterior	Canton S (wild type)	Image stack of a male wild type Canton S fly head (anterior)
26	Figure 1E, Figure 1 – figure supplement 3E	Male_3_6to7_days_posterior	https://doi.org/10.35077/add-sad	Male_3_6to7_days_posterior	Canton S (wild type)	Image stack of a male wild type Canton S fly head (posterior)
27	Figure 1E, Figure 1 – figure supplement 3E	Male_3_6to7_days_ventral	https://doi.org/10.35077/add-sag	Male_3_6to7_days_ventral	Canton S (wild type)	Image stack of a male wild type Canton S fly head (ventral)
28	Figure 1E, Figure 1 – figure supplement 3E	Male_3_6to7_days_dorsal	https://doi.org/10.35077/add-rye	Male_3_6to7_days_dorsal	Canton S (wild type)	Image stack of a male wild type Canton S fly head (dorsal)
29	Figure 1E, Figure 1 – figure supplement 3E	Male_4_5to6_days_anterior	https://doi.org/10.35077/add-sap	Male_4_5to6_days_anterior	Canton S (wild type)	Image stack of a male wild type Canton S fly head (anterior)
30	Figure 1E, Figure 1 – figure supplement 3E	Male_4_5to6_days_posterior	https://doi.org/10.35077/add-saw	Male_4_5to6_days_posterior	Canton S (wild type)	Image stack of a male wild type Canton S fly head (posterior)
31	Figure 1E, Figure 1 – figure supplement 3E	Male_4_5to6_days_ventral	https://doi.org/10.35077/add-say	Male_4_5to6_days_ventral	Canton S (wild type)	Image stack of a male wild type Canton S fly head (ventral)
32	Figure 1E, Figure 1 – figure supplement 3E	Male_4_5to6_days_dorsal	https://doi.org/10.35077/add-sat	Male_4_5to6_days_dorsal	Canton S (wild type)	Image stack of a male wild type Canton S fly head (dorsal)
33	Figure 1 – figure supplement 3A,E	Female_1_5to6_days_anterior_1	https://doi.org/10.35077/add-ski	Female_1_5to6_days_anterior_1	Canton S (wild type)	Image stack of a female wild type Canton S fly head (anterior)
34	Figure 1 – figure supplement 3A,E	Female_1_5to6_days_anterior_2	https://doi.org/10.35077/add-sky	Female_1_5to6_days_anterior_2	Canton S (wild type)	Image stack of a female wild type Canton S fly head (anterior)
35	Figure 1 – figure supplement 3B,E	Female_1_5to6_days_posterior_1	https://doi.org/10.35077/add-sob	Female_1_5to6_days_posterior_1	Canton S (wild type)	Image stack of a female wild type Canton S fly head (posterior)
36	Figure 1 – figure supplement 3B,E	Female_1_5to6_days_posterior_2	https://doi.org/10.35077/add-soy	Female_1_5to6_days_posterior_2	Canton S (wild type)	Image stack of a female wild type Canton S fly head (posterior)
37	Figure 1 – figure supplement 3C,E	Female_1_5to6_days_ventral	https://doi.org/10.35077/add-spa	Female_1_5to6_days_ventral	Canton S (wild type)	Image stack of a female wild type Canton S fly head (ventral)
38	Figure 1 – figure supplement 3D,E	Female_1_5to6_days_dorsal	https://doi.org/10.35077/add-sly	Female_1_5to6_days_dorsal	Canton S (wild type)	Image stack of a female wild type Canton S fly head (dorsal)
39	Figure 1 – figure supplement 3E	Female_2_5to6_days_anterior	https://doi.org/10.35077/add-spy	Female_2_5to6_days_anterior	Canton S (wild type)	Image stack of a female wild type Canton S fly head (anterior)
40	Figure 1 – figure supplement 3E	Female_2_5to6_days_posterior	https://doi.org/10.35077/add-tag	Female_2_5to6_days_posterior	Canton S (wild type)	Image stack of a female wild type Canton S fly head (posterior)
41	Figure 1 – figure supplement 3E	Female_2_5to6_days_ventral	https://doi.org/10.35077/add-tan	Female_2_5to6_days_ventral	Canton S (wild type)	Image stack of a female wild type Canton S fly head (ventral)
42	Figure 1 – figure supplement 3E	Female_2_5to6_days_dorsal	https://doi.org/10.35077/add-tab	Female_2_5to6_days_dorsal	Canton S (wild type)	Image stack of a female wild type Canton S fly head (dorsal)
43	Figure 1 – figure supplement 3E	Female_3_5to6_days_anterior	https://doi.org/10.35077/add-tap	Female_3_5to6_days_anterior	Canton S (wild type)	Image stack of a female wild type Canton S fly head (anterior)
44	Figure 1 – figure supplement 3E	Female_3_5to6_days_posterior	https://doi.org/10.35077/add-tax	Female_3_5to6_days_posterior	Canton S (wild type)	Image stack of a female wild type Canton S fly head (posterior)
45	Figure 1 – figure supplement 3E	Female_3_5to6_days_ventral	https://doi.org/10.35077/add-the	Female_3_5to6_days_ventral	Canton S (wild type)	Image stack of a female wild type Canton S fly head (ventral)
46	Figure 1 – figure supplement 3E	Female_3_5to6_days_dorsal	https://doi.org/10.35077/add-tar	Female_3_5to6_days_dorsal	Canton S (wild type)	Image stack of a female wild type Canton S fly head (dorsal)
47	Figure 1 – figure supplement 3E	Female_4_5to6_days_anterior_1	https://doi.org/10.35077/add-tie	Female_4_5to6_days_anterior_1	Canton S (wild type)	Image stack of a female wild type Canton S fly head (anterior)
48	Figure 1 – figure supplement 3E	Female_4_5to6_days_anterior_2	https://doi.org/10.35077/age-how	Female_4_5to6_days_anterior_2	Canton S (wild type)	Image stack of a female wild type Canton S fly head (anterior)
49	Figure 1 – figure supplement 3E	Female_4_5to6_days_posterior	https://doi.org/10.35077/add-tip	Female_4_5to6_days_posterior	Canton S (wild type)	Image stack of a female wild type Canton S fly head (posterior)
50	Figure 1 – figure supplement 3E	Female_4_5to6_days_ventral	https://doi.org/10.35077/add-top	Female_4_5to6_days_ventral	Canton S (wild type)	Image stack of a female wild type Canton S fly head (ventral)
51	Figure 1 – figure supplement 3E	Female_4_5to6_days_dorsal	https://doi.org/10.35077/add-tin	Female_4_5to6_days_dorsal	Canton S (wild type)	Image stack of a female wild type Canton S fly head (dorsal)
52	Figure 2A,C,E,G, Figure 2 – figure supplement 1A,C,E	R52A06_GAL4_head_anterior	https://doi.org/10.35077/age-jet	20210604_52A06_GAL4_20x_GFP_20x_head_1_stitch	w;; R52A06_GAL4 (attP2)/20XUAS-IVS- mCD8::GFP (attP2)	Posterior head confocal imaging of fly driver line R52A06_GAL4 expressing mCD8::GFP, stained using anti GFP antibodies (green channel). Autofluorescence from the head cuticle is in the red channel.
53	Figure 2B,D,F,H, Figure 2 – figure supplement 1B,D,F,G	R52A06_GAL4_head_posterior	https://doi.org/10.35077/age-jig	20210528_52A06_GAL4_20x_GFP_head_1_stitch	w;; R52A06_GAL4 (attP2)/20XUAS-IVS- mCD8::GFP (attP2)	Anterior head confocal imaging of fly driver line R52A06_GAL4 expressing mCD8::GFP, stained using anti GFP antibodies (green channel). Autofluorescence from the head cuticle is in the red channel.
54	Figure 2 – figure supplement 1H, Figure 3C	R52A06_GAL4_brain	https://doi.org/10.35077/age-hug	20210919_52A06_GAL4_20x_GFP_40x_brain_3	w;; R52A06_GAL4 (attP2)/20XUAS-IVS- mCD8::GFP (attP2)	Whole-brain confocal imaging of fly driver line R52A06_GAL4 expressing mCD8::GFP, stained using GFP (green channel) and NC82 (red channel) antibodies
55	Figure 3B	NC82_brain	https://doi.org/10.35077/age-hub	C1-20201007_VT050279_DBD_28D07_AD_20x_GFP_brain_3_template	w; 28D07_AD (attP40)/+; VT050279_DBD (attP2)/20XUAS-IVS- mCD8::GFP (attP2)	Confocal z-stack of whole fly brain, stained using NC82 antibody
56	Figure 3D,H, Figure 3 – figure supplement 1A	InOmBMN_LexA_head_posterior	https://doi.org/10.35077/add-tub	20211123_VT01571_20x_UAS_GFP_20x_head_1	w; VT017251_LexA (attP40)/+; 20XUAS-IVS- mCD8::GFP (attP2)/+	Posterior head confocal imaging of fly driver line InOmBMN_LexA expressing mCD8::GFP, stained using anti GFP antibodies (green channel) - Autofluorescence from the head cuticle is in the red channel
57	Figure 3E,H, Figure 3 – figure supplement 1B,E	dBMN_spGAL4_head_anterior	https://doi.org/10.35077/add-tug	20210906_VT050279_DBD_VT019023_AD_20xUAS_GFP_9_20x_front_head_2a	w; VT019023_AD (attP40)/+; VT050279_DBD (attP2)/20XUAS-IVS- mCD8::GFP (attP2)	Anterior head confocal imaging of fly driver line dBMN_spGAL4 expressing mCD8::GFP, stained using anti GFP antibodies (green channel) - Autofluorescence from the head cuticle is in the red channel
58	Figure 3E,H, Figure 3 – figure supplement 1B,E	dBMN_spGAL4_head_posterior	https://doi.org/10.35077/add-use	20210325_VT050279_DBD_VT019023_AD_20xGFP_head_3	w; VT019023_AD (attP40)/+; VT050279_DBD (attP2)/20XUAS-IVS- mCD8::GFP (attP2)	Posterior head confocal imaging of fly driver line dBMN_spGAL4 expressing mCD8::GFP, stained using anti GFP antibodies (green channel) - Autofluorescence from the head cuticle is in the red channel
59	Figure 3F,H, Figure 3 – figure supplement 1C,E	pBMN_spGAL4_head_posterior	https://doi.org/10.35077/add-van	20210322_VT050279_DBD_28D07_AD_20x_GFP_head_6b	w; 28D07_AD (attP40); VT050279_DBD (attP2)/20XUAS-IVS- mCD8::GFP (attP2)	Posterior head confocal imaging of fly driver line pBMN_spGAL4 expressing mCD8::GFP, stained using anti GFP antibodies (green channel) - Autofluorescence from the head cuticle is in the red channel
60	Figure 3G,H, Figure 3 – figure supplement 1D,E	TasteBMN_spGAL4_proboscis_posterior	https://doi.org/10.35077/add-vat	20210320_11D02_DBD_VT023783_AD_20x_GFP_head_3	w; VT023783_AD (attP40)/+; R11D02_DBD (attP2)/20XUAS-IVS- mCD8::GFP (attP2)	Posterior proboscis confocal imaging of fly driver line TasteBMN_spGAL4 expressing mCD8::GFP, stained using anti GFP antibodies (green channel) - Autofluorescence from the proboscis cuticle is in the red channel
61	Figure 3D',J, Figure 3 – figure supplement 1A'	InOmBMN_LexA_brain	https://doi.org/10.35077/age-hum	20210306_VT017251_LexA_20xGFP_brain_1	w; VT017251_LexA (attP40)/+; 20XUAS-IVS- mCD8::GFP (attP2)/+	Whole-brain confocal imaging of fly driver line InOmBMN_LexA expressing mCD8::GFP, stained using GFP (green channel) and NC82 (red channel) antibodies
62	Figure 3E',J, Figure 3 – figure supplement 1B'	dBMN_spGAL4_brain	https://doi.org/10.35077/age-hut	20201217_VT050279_DBD_VT019023_AD_20x_GFP_brain_2	w; VT019023_AD (attP40)/+; VT050279_DBD (attP2)/20XUAS-IVS- mCD8::GFP (attP2)	Whole-brain confocal imaging of fly driver line dBMN_spGAL4 expressing mCD8::GFP, stained using GFP (green channel) and NC82 (red channel) antibodies
63	Figure 3F', Figure 3 – figure supplement 1C'	pBMN_spGAL4_brain	https://doi.org/10.35077/age-ice	20201007_VT050279_DBD_28D07_AD_20x_GFP_brain_3	w; 28D07_AD (attP40); VT050279_DBD (attP2)/20XUAS-IVS- mCD8::GFP (attP2)	Whole-brain confocal imaging of fly driver line pBMN_spGAL4 expressing mCD8::GFP, stained using GFP (green channel) and NC82 (red channel) antibodies
64	Figure 3G',J, Figure 3 – figure supplement 1D'	TasteBMN_spGAL4_brain	https://doi.org/10.35077/age-ink	20201005_11D02_DBD_VT023783_AD_20x_GFP_brain_2	w; VT023783_AD (attP40)/+; R11D02_DBD (attP2)/20XUAS-IVS- mCD8::GFP (attP2)	Whole-brain confocal imaging of fly driver line TasteBMN_spGAL4 expressing mCD8::GFP, stained using GFP (green channel) and NC82 (red channel) antibodies
65	Figure 3 – figure supplement 1A'	InOmBMN_LexA_VNC	https://doi.org/10.35077/age-jab	eyebristleLexA_L4_Sum_VNC	w; VT017251_LexA (attP40)/+; 20XUAS-IVS- mCD8::GFP (attP2)/+	Whole-VNC confocal imaging of fly driver line InOmBMN_LexA expressing mCD8::GFP, stained using GFP (green channel) and NC82 (red channel) antibodies
66	Figure 3 – figure supplement 1B'	dBMN_spGAL4_VNC	https://doi.org/10.35077/age-jam	20201006_VT050279_DBD_VT019023_AD_20x_GFP_VNC_1	w; VT019023_AD (attP40)/+; VT050279_DBD (attP2)/20XUAS-IVS- mCD8::GFP (attP2)	Whole-VNC confocal imaging of fly driver line dBMN_spGAL4 expressing mCD8::GFP, stained using GFP (green channel) and NC82 (red channel) antibodies
67	Figure 3 – figure supplement 1C'	pBMN_spGAL4_VNC	https://doi.org/10.35077/age-jar	20201007_VT050279_DBD_28D07_AD_20x_GFP_VNC_2	w; 28D07_AD (attP40); VT050279_DBD (attP2)/20XUAS-IVS- mCD8::GFP (attP2)	Whole-VNC confocal imaging of fly driver line pBMN_spGAL4 expressing mCD8::GFP, stained using GFP (green channel) and NC82 (red channel) antibodies
68	Figure 3 – figure supplement 1D'	TasteBMN_spGAL4_VNC	https://doi.org/10.35077/age-jaw	20201005_11D02_DBD_VT023783_AD_20x_GFP_vnc_2	w; VT023783_AD (attP40)/+; R11D02_DBD (attP2)/20XUAS-IVS- mCD8::GFP (attP2)	Whole-VNC confocal imaging of fly driver line TasteBMN_spGAL4 expressing mCD8::GFP, stained using GFP (green channel) and NC82 (red channel) antibodies
69	Figure 4C, Figure 4 – figure supplement 2B	Oc_Fly_1	https://doi.org/10.35077/age-elf	20190408_OC_major_left__brain_1_DID	w, C155-GAL4, UAS-nSyb.e GFP	Oc_Fly_1: Whole brain confocal imaging of fly driver line C155-GAL4, UAS-nSyb.eGFP (red channel) with the indicated bristle dye filled using DiD (green channel)
70	Figure 4D, Figure 4 – figure supplement 1D, Figure 4 – figure supplement 2D	Or_1_Fly_1	https://doi.org/10.35077/age-elm	20190426_CL_major_3_left_brain_2_DID	w, C155-GAL4, UAS-nSyb.e GFP	Or_1_Fly_1: Whole brain confocal imaging of fly driver line C155-GAL4, UAS-nSyb.eGFP (red channel) with the indicated bristle dye filled using DiD (green channel)
71	Figure 4E, Figure 4 – figure supplement 2G	Or_2_Fly_1	https://doi.org/10.35077/age-far	20190411_CL_major_2_left_brain_2_DID	w, C155-GAL4, UAS-nSyb.e GFP	Or_2_Fly_1: Whole brain confocal imaging of fly driver line C155-GAL4, UAS-nSyb.eGFP (red channel) with the indicated bristle dye filled using DiD (green channel)
72	Figure 4F, Figure 4 – figure supplement 2J	Or_3_Fly_1	https://doi.org/10.35077/age-fib	20190616_CL_major_1_left_brain_5_offtarget_DID_nsyb_GFP	w, C155-GAL4, UAS-nSyb.e GFP	Or_3_Fly_1: Whole brain confocal imaging of fly driver line C155-GAL4, UAS-nSyb.eGFP (red channel) with the indicated bristle dye filled using DiD (green channel)
73	Figure 4G, Figure 4 – figure supplement 3B	Ant_1_Fly_1	https://doi.org/10.35077/age-fit	20190425_ANT_major_1_left_brain_1_and_off_target_DID_nsyb_eGFP	w, C155-GAL4, UAS-nSyb.e GFP	Ant_1_Fly_1: Whole brain confocal imaging of fly driver line C155-GAL4, UAS-nSyb.eGFP (red channel) with the indicated bristle dye filled using DiD (green channel)
74	Figure 4H, Figure 4 – figure supplement 3E	Ant_2_Fly_1	https://doi.org/10.35077/age-fog	20190512_ANT_major_2_left_brain_1_DID_nsyb_GFP	w, C155-GAL4, UAS-nSyb.e GFP	Ant_2_Fly_1: Whole brain confocal imaging of fly driver line C155-GAL4, UAS-nSyb.eGFP (red channel) with the indicated bristle dye filled using DiD (green channel)
75	Figure 4I, Figure 4 – figure supplement 1B, Figure 4 – figure supplement 3H	Ant_3_Fly_1	https://doi.org/10.35077/age-fry	20190622_ANT_major3_left_brain2_unidentified_DID_nsyb_GFP	w, C155-GAL4, UAS-nSyb.e GFP	Ant_3_Fly_1: Whole brain confocal imaging of fly driver line C155-GAL4, UAS-nSyb.eGFP (red channel) with the indicated bristle dye filled using DiD (green channel)
76	Figure 4J, Figure 4 – figure supplement 3K	Ant_4_Fly_1	https://doi.org/10.35077/age-gap	20190404_ANT_major_4_left_brain2_DID	w, C155-GAL4, UAS-nSyb.e GFP	Ant_4_Fly_1: Whole brain confocal imaging of fly driver line C155-GAL4, UAS-nSyb.eGFP (red channel) with the indicated bristle dye filled using DiD (green channel)
77	Figure 4K, Figure 4 – figure supplement 1C, Figure 4 – figure supplement 4B	Vib_1_Fly_1	https://doi.org/10.35077/age-get	20190531_VH_major_1_left_brain_1_DID_nsyb_GFP	w, C155-GAL4, UAS-nSyb.e GFP	Vib_1_Fly_1: Whole brain confocal imaging of fly driver line C155-GAL4, UAS-nSyb.eGFP (red channel) with the indicated bristle dye filled using DiD (green channel)
78	Figure 4L, Figure 4 – figure supplement 4E	Vib_2_Fly_1	https://doi.org/10.35077/age-gum	20190411_VH_major_2_left_brain3_DID	w, C155-GAL4, UAS-nSyb.e GFP	Vib_2_Fly_1: Whole brain confocal imaging of fly driver line C155-GAL4, UAS-nSyb.eGFP (red channel) with the indicated bristle dye filled using DiD (green channel)
79	Figure 4M, Figure 4 – figure supplement 4H	Vib_3_Fly_1	https://doi.org/10.35077/age-has	20190629_VH_major_3_left_brain_5_DID_nsyb_GFP	w, C155-GAL4, UAS-nSyb.e GFP	Vib_3_Fly_1: Whole brain confocal imaging of fly driver line C155-GAL4, UAS-nSyb.eGFP (red channel) with the indicated bristle dye filled using DiD (green channel)
80	Figure 4N, Figure 4 – figure supplement 4K	Vib_4_Fly_1	https://doi.org/10.35077/age-hex	20190520_BVH_major_1_left_brain_2_DID_nsyb_GFP	w, C155-GAL4, UAS-nSyb.e GFP	Vib_4_Fly_1: Whole brain confocal imaging of fly driver line C155-GAL4, UAS-nSyb.eGFP (red channel) with the indicated bristle dye filled using DiD (green channel)
81	Figure 4O, Figure 4 – figure supplement 5B	Vt_1_Fly_1	https://doi.org/10.35077/age-hit	20190812_anterior_vertical_seta_DID_nsyb_GFP	w, C155-GAL4, UAS-nSyb.e GFP	Vt_1_Fly_1: Whole brain confocal imaging of fly driver line C155-GAL4, UAS-nSyb.eGFP (red channel) with the indicated bristle dye filled using DiD (green channel)
82	Figure 4P, Figure 4 – figure supplement 1E, Figure 4 – figure supplement 5C	Vt_2_Fly_1	https://doi.org/10.35077/age-hog	06302019_dorsal_large_2_brain1_left_nsyb_eGFP_DiD	w, C155-GAL4, UAS-nSyb.e GFP	Vt_2_Fly_1: Whole brain confocal imaging of fly driver line C155-GAL4, UAS-nSyb.eGFP (red channel) with the indicated bristle dye filled using DiD (green channel)
83	Figure 4Q, Figure 4 – figure supplement 5E	Vt_3_Fly_1	https://doi.org/10.35077/age-hot	06302019_dorsal_large_3_brain1_left_nsyb_eGFP_DiD	w, C155-GAL4, UAS-nSyb.e GFP	Vt_3_Fly_1: Whole brain confocal imaging of fly driver line C155-GAL4, UAS-nSyb.eGFP (red channel) with the indicated bristle dye filled using DiD (green channel)
84	Figure 4R, Figure 4 – figure supplement 6B	InOc_Fly_1	https://doi.org/10.35077/add-vex	C3_20220127_VT050279_DBD_VT019023_AD_MCFO_L_20x_brain_1	w, R57C10-FLPG5.PEST (su(Hw)attP8); VT019023_AD (attP40)/+; VT050279_DBD (attP2)/10xUAS(FRT.stop)myr::smGdP-HA (VK00005), 10xUAS(FRT.stop)myr::smGdP-V5-THS-10xUAS(FRT.stop)myr::smGdP-FLAG (su(Hw)attP1)	InOc_Fly_1: Whole brain confocal imaging of fly driver line dBMN-spGAL4 crossed with UAS-MCFO-3 responder for labeling individual neurons (single channel shown).
85	Figure 4S, Figure 4 – figure supplement 6F	dPoOr_Fly_3	https://doi.org/10.35077/age-cat	C1_20220127_VT050279_DBD_VT019023_AD_MCFO_L_20x_brain_5	w, R57C10-FLPG5.PEST (su(Hw)attP8); VT019023_AD (attP40)/+; VT050279_DBD (attP2)/10xUAS(FRT.stop)myr::smGdP-HA (VK00005), 10xUAS(FRT.stop)myr::smGdP-V5-THS-10xUAS(FRT.stop)myr::smGdP-FLAG (su(Hw)attP1)	dPoOr_Fly_3: Whole brain confocal imaging of fly driver line dBMN-spGAL4 crossed with UAS-MCFO-3 responder for labeling individual neurons (single channel shown)
86	Figure 4T, Figure 4 – figure supplement 7B	dOcci_dPoOr_Fly_1	https://doi.org/10.35077/age-cry	C1_20220305_VT050279_DBD_28D07_AD_MCFO_L_20x_brain_26.tif	w, R57C10-FLPG5.PEST (su(Hw)attP8); R28D07_AD (attP40)/+; VT050279_DBD (attP2)/10xUAS(FRT.stop)myr::smGdP-HA (VK00005), 10xUAS(FRT.stop)myr::smGdP-V5-THS-10xUAS(FRT.stop)myr::smGdP-FLAG (su(Hw)attP1)	dOcci_dPoOr_Fly_1: Whole brain confocal imaging of fly driver line dBMN-spGAL4 crossed with UAS-MCFO-3 responder for labeling individual neurons (single channel shown)
87	Figure 4U, Figure 4 – figure supplement 7F	vOcci_Fly_2	https://doi.org/10.35077/age-day	C1_20201124_VT050279_DBD_28D07_AD_MCFO_6_days_20x_brain_1	w, R57C10-FLPG5.PEST (su(Hw)attP8); R28D07_AD (attP40)/+; VT050279_DBD (attP2)/10xUAS(FRT.stop)myr::smGdP-HA (VK00005), 10xUAS(FRT.stop)myr::smGdP-V5-THS-10xUAS(FRT.stop)myr::smGdP-FLAG (su(Hw)attP1)	vOcci_Fly_2: Whole brain confocal imaging of fly driver line dBMN-spGAL4 crossed with UAS-MCFO-3 responder for labeling individual neurons (single channel shown)
88	Figure 4V, Figure 4 – figure supplement 8B	Taste_Fly_1	https://doi.org/10.35077/age-dip	C1_20201028_11D02_DBD_VT02378_AD_MCFO_1_to_2_days_20x_brain_2	w, R57C10-FLPG5.PEST (su(Hw)attP8); VT023783_AD (attP40)/+; R11D02_DBD (attP2)/10xUAS(FRT.stop)myr::smGdP-HA (VK00005), 10xUAS(FRT.stop)myr::smGdP-V5-THS-10xUAS(FRT.stop)myr::smGdP-FLAG (su(Hw)attP1)	Taste_Fly_1: Whole brain confocal imaging of fly driver line dBMN-spGAL4 crossed with UAS-MCFO-3 responder for labeling individual neurons (single channel shown)
89	Figure 4 – figure supplement 2C	Oc_Fly_2	https://doi.org/10.35077/age-elk	20190425_OC_major_left__brain_2_DID	w, C155-GAL4, UAS-nSyb.e GFP	Oc_Fly_2: Whole brain confocal imaging of fly driver line C155-GAL4, UAS-nSyb.eGFP (red channel) with the indicated bristle dye filled using DiD (green channel)
90	Figure 4 – figure supplement 2E	Or_1_Fly_2	https://doi.org/10.35077/age-end	20190502_CL_major_3_left_brain_2_and_off_target_DID_rotated	w, C155-GAL4, UAS-nSyb.e GFP	Or_1_Fly_2: Whole brain confocal imaging of fly driver line C155-GAL4, UAS-nSyb.eGFP (red channel not imaged with this sample) with the indicated bristle dye filled using DiD (green channel)
91	Figure 4 – figure supplement 2F	Or_1_Fly_3	https://doi.org/10.35077/age-fan	20190531_CL_major_3_left_brain_2_DID_nsyb_GFP	w, C155-GAL4, UAS-nSyb.e GFP	Or_1_Fly_3: Whole brain confocal imaging of fly driver line C155-GAL4, UAS-nSyb.eGFP (red channel) with the indicated bristle dye filled using DiD (green channel)
92	Figure 4 – figure supplement 2H	Or_2_Fly_2	https://doi.org/10.35077/age-fed	20190503_CL_major_2_left_brain3_DID	w, C155-GAL4, UAS-nSyb.e GFP	Or_2_Fly_2: Whole brain confocal imaging of fly driver line C155-GAL4, UAS-nSyb.eGFP (red channel not imaged with this sample) with the indicated bristle dye filled using DiD (green channel)
93	Figure 4 – figure supplement 2I	Or_2_Fly_3	https://doi.org/10.35077/age-few	20190530_CL_major_2_left_brain_2_DID_nsyb_GFP	w, C155-GAL4, UAS-nSyb.e GFP	Or_2_Fly_3: Whole brain confocal imaging of fly driver line C155-GAL4, UAS-nSyb.eGFP (red channel) with the indicated bristle dye filled using DiD (green channel)
94	Figure 4 – figure supplement 2K	Or_3_Fly_2	https://doi.org/10.35077/age-fig	20190615_CL_major_1_left_brain_4_offtarget_DID_nsyb_GFP	w, C155-GAL4, UAS-nSyb.e GFP	Or_3_Fly_2: Whole brain confocal imaging of fly driver line C155-GAL4, UAS-nSyb.eGFP (red channel) with the indicated bristle dye filled using DiD (green channel)
95	Figure 4 – figure supplement 2L	Or_3_Fly_3	https://doi.org/10.35077/age-fin	20190511_CL_major_1_left_brain_2_DID_nsyb_GFP	w, C155-GAL4, UAS-nSyb.e GFP	Or_3_Fly_3: Whole brain confocal imaging of fly driver line C155-GAL4, UAS-nSyb.eGFP (red channel) with the indicated bristle dye filled using DiD (green channel)
96	Figure 4 – figure supplement 3C	Ant_1_Fly_2	https://doi.org/10.35077/age-fix	20190512_ANT_major_1_left_brain_2_DID_nsyb_GFP	w, C155-GAL4, UAS-nSyb.e GFP	Ant_1_Fly_2: Whole brain confocal imaging of fly driver line C155-GAL4, UAS-nSyb.eGFP (red channel) with the indicated bristle dye filled using DiD (green channel)
97	Figure 4 – figure supplement 3D	Ant_1_Fly_3	https://doi.org/10.35077/age-fly	20190531_ANT_major_1_left_brain_4_DID_nsyb_GFP	w, C155-GAL4, UAS-nSyb.e GFP	Ant_1_Fly_3: Whole brain confocal imaging of fly driver line C155-GAL4, UAS-nSyb.eGFP (red channel) with the indicated bristle dye filled using DiD (green channel)
98	Figure 4 – figure supplement 3F	Ant_2_Fly_2	https://doi.org/10.35077/age-foo	20190616_ANT_major_2_left_brain_4_DID_nsyb_GFP	w, C155-GAL4, UAS-nSyb.e GFP	Ant_2_Fly_2: Whole brain confocal imaging of fly driver line C155-GAL4, UAS-nSyb.eGFP (red channel) with the indicated bristle dye filled using DiD (green channel)
99	Figure 4 – figure supplement 3G	Ant_2_Fly_3	https://doi.org/10.35077/age-fox	20190622_ANT_major2_left_brain5_DID_nsyb_GFP	w, C155-GAL4, UAS-nSyb.e GFP	Ant_2_Fly_3: Whole brain confocal imaging of fly driver line C155-GAL4, UAS-nSyb.eGFP (red channel) with the indicated bristle dye filled using DiD (green channel)
100	Figure 4 – figure supplement 3I	Ant_3_Fly_2	https://doi.org/10.35077/age-fun	20190408_ANT_major_3_left_brain1_DID	w, C155-GAL4, UAS-nSyb.e GFP	Ant_3_Fly_2: Whole brain confocal imaging of fly driver line C155-GAL4, UAS-nSyb.eGFP (red channel) with the indicated bristle dye filled using DiD (green channel)
101	Figure 4 – figure supplement 3J	Ant_3_Fly_3	https://doi.org/10.35077/age-gab	20190622_ANT_major3_left_brain3_DID_nsyb_GFP	w, C155-GAL4, UAS-nSyb.e GFP	Ant_3_Fly_3: Whole brain confocal imaging of fly driver line C155-GAL4, UAS-nSyb.eGFP (red channel) with the indicated bristle dye filled using DiD (green channel)
102	Figure 4 – figure supplement 3L	Ant_4_Fly_2	https://doi.org/10.35077/age-gel	20190531_ANT_major_4_left_brain_2_DID_nsyb_GFP	w, C155-GAL4, UAS-nSyb.e GFP	Ant_4_Fly_2: Whole brain confocal imaging of fly driver line C155-GAL4, UAS-nSyb.eGFP (red channel) with the indicated bristle dye filled using DiD (green channel)
103	Figure 4 – figure supplement 3M	Ant_4_Fly_3	https://doi.org/10.35077/age-gem	20190404_ANT_major_4_left_brain3_DID	w, C155-GAL4, UAS-nSyb.e GFP	Ant_4_Fly_3: Whole brain confocal imaging of fly driver line C155-GAL4, UAS-nSyb.eGFP (red channel) with the indicated bristle dye filled using DiD (green channel)
104	Figure 4 – figure supplement 4C	Vib_1_Fly_2	https://doi.org/10.35077/age-gin	20190329_VH_major_1_left__brain_2_DID_48h_fix	w, C155-GAL4, UAS-nSyb.e GFP	Vib_1_Fly_2: Whole brain confocal imaging of fly driver line C155-GAL4, UAS-nSyb.eGFP (red channel) with the indicated bristle dye filled using DiD (green channel)
105	Figure 4 – figure supplement 4D	Vib_1_Fly_3	https://doi.org/10.35077/age-got	20190329_VH_major_1_left__brain_3_DID_48h_fix	w, C155-GAL4, UAS-nSyb.e GFP	Vib_1_Fly_3: Whole brain confocal imaging of fly driver line C155-GAL4, UAS-nSyb.eGFP (red channel) with the indicated bristle dye filled using DiD (green channel)
106	Figure 4 – figure supplement 4F	Vib_2_Fly_2	https://doi.org/10.35077/age-gut	20190512_VH_major_2_left_brain3_DID_nsyb_eGFP	w, C155-GAL4, UAS-nSyb.e GFP	Vib_2_Fly_2: Whole brain confocal imaging of fly driver line C155-GAL4, UAS-nSyb.eGFP (red channel) with the indicated bristle dye filled using DiD (green channel)
107	Figure 4 – figure supplement 4G	Vib_2_Fly_3	https://doi.org/10.35077/age-had	20190404_VH_major_2_left_brain1_DID	w, C155-GAL4, UAS-nSyb.e GFP	Vib_2_Fly_3: Whole brain confocal imaging of fly driver line C155-GAL4, UAS-nSyb.eGFP (red channel) with the indicated bristle dye filled using DiD (green channel)
108	Figure 4 – figure supplement 4I	Vib_3_Fly_2	https://doi.org/10.35077/age-hat	20190511_VH_major_3_left_and_off_target_brain_2_DID_nsyb_eGPF	w, C155-GAL4, UAS-nSyb.e GFP	Vib_3_Fly_2: Whole brain confocal imaging of fly driver line C155-GAL4, UAS-nSyb.eGFP (red channel) with the indicated bristle dye filled using DiD (green channel)
109	Figure 4 – figure supplement 4J	Vib_3_Fly_3	https://doi.org/10.35077/age-hen	20190802_VH_vibrissa_3_DID_nsyb_GFP	w, C155-GAL4, UAS-nSyb.e GFP	Vib_3_Fly_3: Whole brain confocal imaging of fly driver line C155-GAL4, UAS-nSyb.eGFP (red channel) with the indicated bristle dye filled using DiD (green channel)
110	Figure 4 – figure supplement 4L	Vib_4_Fly_2	https://doi.org/10.35077/age-hid	20190622_BVH_major1_left_brain1_DID_nsyb_GFP	w, C155-GAL4, UAS-nSyb.e GFP	Vib_4_Fly_2: Whole brain confocal imaging of fly driver line C155-GAL4, UAS-nSyb.eGFP (red channel) with the indicated bristle dye filled using DiD (green channel)
111	Figure 4 – figure supplement 4M	Vib_4_Fly_3	https://doi.org/10.35077/age-hip	20190805_VH_vibrissa_4_DID_nsyb_GFP	w, C155-GAL4, UAS-nSyb.e GFP	Vib_4_Fly_3: Whole brain confocal imaging of fly driver line C155-GAL4, UAS-nSyb.eGFP (red channel) with the indicated bristle dye filled using DiD (green channel)
112	Figure 4 – figure supplement 5D	Vt_2_Fly_2	https://doi.org/10.35077/age-hop	20190805_posterior_vertical_seta_DID_nsyb_GFP	w, C155-GAL4, UAS-nSyb.e GFP	Vt_2_Fly_2: Whole brain confocal imaging of fly driver line C155-GAL4, UAS-nSyb.eGFP (red channel) with the indicated bristle dye filled using DiD (green channel)
113	Figure 4 – figure supplement 6C	InOc_Fly_2	https://doi.org/10.35077/add-vow	C1_20220127_VT050279_DBD_VT019023_AD_MCFO_L_20x_brain_4_rotated	w, R57C10-FLPG5.PEST (su(Hw)attP8); VT019023_AD (attP40)/+; VT050279_DBD (attP2)/10xUAS(FRT.stop)myr::smGdP-HA (VK00005), 10xUAS(FRT.stop)myr::smGdP-V5-THS-10xUAS(FRT.stop)myr::smGdP-FLAG (su(Hw)attP1)	InOc_Fly_2: Whole brain confocal imaging of fly driver line dBMN-spGAL4 crossed with UAS-MCFO-3 responder for labeling individual neurons (single channel shown).
114	Figure 4 – figure supplement 6D	dPoOr_Fly_1	https://doi.org/10.35077/age-cap	C1_20220127_VT050279_DBD_VT019023_AD_MCFO_L_20x_brain_1	w, R57C10-FLPG5.PEST (su(Hw)attP8); VT019023_AD (attP40)/+; VT050279_DBD (attP2)/10xUAS(FRT.stop)myr::smGdP-HA (VK00005), 10xUAS(FRT.stop)myr::smGdP-V5-THS-10xUAS(FRT.stop)myr::smGdP-FLAG (su(Hw)attP1)	dPoOr_Fly_1: Whole brain confocal imaging of fly driver line dBMN-spGAL4 crossed with UAS-MCFO-3 responder for labeling individual neurons (single channel shown)
115	Figure 4 – figure supplement 6E	dPoOr_Fly_2	https://doi.org/10.35077/age-car	C1_20220127_VT050279_DBD_VT019023_AD_MCFO_L_20x_brain_2	w, R57C10-FLPG5.PEST (su(Hw)attP8); VT019023_AD (attP40)/+; VT050279_DBD (attP2)/10xUAS(FRT.stop)myr::smGdP-HA (VK00005), 10xUAS(FRT.stop)myr::smGdP-V5-THS-10xUAS(FRT.stop)myr::smGdP-FLAG (su(Hw)attP1)	dPoOr_Fly_2: Whole brain confocal imaging of fly driver line dBMN-spGAL4 crossed with UAS-MCFO-3 responder for labeling individual neurons (single channel shown)
116	Figure 4 – figure supplement 6G	Vt_Fly_1	https://doi.org/10.35077/age-cop	C1_20201117_VT050279_DBD_VT019023_AD_MCFO_7_to_9_days_20x_brain_1	w, R57C10-FLPG5.PEST (su(Hw)attP8); VT019023_AD (attP40)/+; VT050279_DBD (attP2)/10xUAS(FRT.stop)myr::smGdP-HA (VK00005), 10xUAS(FRT.stop)myr::smGdP-V5-THS-10xUAS(FRT.stop)myr::smGdP-FLAG (su(Hw)attP1)	Vt_Fly_1: Whole brain confocal imaging of fly driver line dBMN-spGAL4 crossed with UAS-MCFO-3 responder for labeling individual neurons (single channel shown)
117	Figure 4 – figure supplement 6H	Vt_Fly_2	https://doi.org/10.35077/age-cot	C1_20220127_VT050279_DBD_VT019023_AD_MCFO_L_20x_brain_7_rotated	w, R57C10-FLPG5.PEST (su(Hw)attP8); VT019023_AD (attP40)/+; VT050279_DBD (attP2)/10xUAS(FRT.stop)myr::smGdP-HA (VK00005), 10xUAS(FRT.stop)myr::smGdP-V5-THS-10xUAS(FRT.stop)myr::smGdP-FLAG (su(Hw)attP1)	Vt_Fly_2: Whole brain confocal imaging of fly driver line dBMN-spGAL4 crossed with UAS-MCFO-3 responder for labeling individual neurons (single channel shown)
118	Figure 4 – figure supplement 6I	Vt_Fly_3	https://doi.org/10.35077/age-cow	C1_20220127_VT050279_DBD_VT019023_AD_MCFO_L_20x_brain_8_rotated	w, R57C10-FLPG5.PEST (su(Hw)attP8); VT019023_AD (attP40)/+; VT050279_DBD (attP2)/10xUAS(FRT.stop)myr::smGdP-HA (VK00005), 10xUAS(FRT.stop)myr::smGdP-V5-THS-10xUAS(FRT.stop)myr::smGdP-FLAG (su(Hw)attP1)	Vt_Fly_3: Whole brain confocal imaging of fly driver line dBMN-spGAL4 crossed with UAS-MCFO-3 responder for labeling individual neurons (single channel shown)
119	Figure 4 – figure supplement 7C	dOcci_dPoOr_Fly_2	https://doi.org/10.35077/age-cub	C3_20220421_VT050279_DBD_28D07_AD_MCFO_5_days_20x_brain_10	w, R57C10-FLPG5.PEST (su(Hw)attP8); R28D07_AD (attP40)/+; VT050279_DBD (attP2)/10xUAS(FRT.stop)myr::smGdP-HA (VK00005), 10xUAS(FRT.stop)myr::smGdP-V5-THS-10xUAS(FRT.stop)myr::smGdP-FLAG (su(Hw)attP1)	dOcci_dPoOr_Fly_2: Whole brain confocal imaging of fly driver line dBMN-spGAL4 crossed with UAS-MCFO-3 responder for labeling individual neurons (single channel shown)
120	Figure 4 – figure supplement 7D	dOcci_dPoOr_Fly_3	https://doi.org/10.35077/age-cup	C3_20220305_VT050279_DBD_28D07_AD_MCFO_L_20x_brain_11	w, R57C10-FLPG5.PEST (su(Hw)attP8); R28D07_AD (attP40)/+; VT050279_DBD (attP2)/10xUAS(FRT.stop)myr::smGdP-HA (VK00005), 10xUAS(FRT.stop)myr::smGdP-V5-THS-10xUAS(FRT.stop)myr::smGdP-FLAG (su(Hw)attP1)	dOcci_dPoOr_Fly_3: Whole brain confocal imaging of fly driver line dBMN-spGAL4 crossed with UAS-MCFO-3 responder for labeling individual neurons (single channel shown)
121	Figure 4 – figure supplement 7E	vOcci_Fly_1	https://doi.org/10.35077/age-cut	C1_20201211_VT050279_DBD_28D07_AD_MCFO_8_days_brain_1	w, R57C10-FLPG5.PEST (su(Hw)attP8); R28D07_AD (attP40)/+; VT050279_DBD (attP2)/10xUAS(FRT.stop)myr::smGdP-HA (VK00005), 10xUAS(FRT.stop)myr::smGdP-V5-THS-10xUAS(FRT.stop)myr::smGdP-FLAG (su(Hw)attP1)	vOcci_Fly_1: Whole brain confocal imaging of fly driver line dBMN-spGAL4 crossed with UAS-MCFO-3 responder for labeling individual neurons (single channel shown)
122	Figure 4 – figure supplement 7G	vOcci_Fly_3	https://doi.org/10.35077/age-den	C1_20220305_VT050279_DBD_28D07_AD_MCFO_L_20x_brain_22_rotated	w, R57C10-FLPG5.PEST (su(Hw)attP8); R28D07_AD (attP40)/+; VT050279_DBD (attP2)/10xUAS(FRT.stop)myr::smGdP-HA (VK00005), 10xUAS(FRT.stop)myr::smGdP-V5-THS-10xUAS(FRT.stop)myr::smGdP-FLAG (su(Hw)attP1)	vOcci_Fly_3: Whole brain confocal imaging of fly driver line dBMN-spGAL4 crossed with UAS-MCFO-3 responder for labeling individual neurons (single channel shown)
123	Figure 4 – figure supplement 7H	vOcci_Fly_4	https://doi.org/10.35077/age-dig	C2_20220305_VT050279_DBD_28D07_AD_MCFO_L_20x_brain_25_rotated	w, R57C10-FLPG5.PEST (su(Hw)attP8); R28D07_AD (attP40)/+; VT050279_DBD (attP2)/10xUAS(FRT.stop)myr::smGdP-HA (VK00005), 10xUAS(FRT.stop)myr::smGdP-V5-THS-10xUAS(FRT.stop)myr::smGdP-FLAG (su(Hw)attP1)	vOcci_Fly_4: Whole brain confocal imaging of fly driver line dBMN-spGAL4 crossed with UAS-MCFO-3 responder for labeling individual neurons (single channel shown)
124	Figure 4 – figure supplement 7I	vOcci_Fly_5	https://doi.org/10.35077/age-did	C3_20201117_VT050279_DBD_28D07_AD_MCFO_7_to_9_days_20x_brain_1_rotated	w, R57C10-FLPG5.PEST (su(Hw)attP8); R28D07_AD (attP40)/+; VT050279_DBD (attP2)/10xUAS(FRT.stop)myr::smGdP-HA (VK00005), 10xUAS(FRT.stop)myr::smGdP-V5-THS-10xUAS(FRT.stop)myr::smGdP-FLAG (su(Hw)attP1)	vOcci_Fly_5: Whole brain confocal imaging of fly driver line dBMN-spGAL4 crossed with UAS-MCFO-3 responder for labeling individual neurons (single channel shown)
125	Figure 4 – figure supplement 7J	vOcci_Fly_6	https://doi.org/10.35077/age-dim	C1_20220305_VT050279_DBD_28D07_AD_MCFO_L_20x_brain_20.tif	w, R57C10-FLPG5.PEST (su(Hw)attP8); R28D07_AD (attP40)/+; VT050279_DBD (attP2)/10xUAS(FRT.stop)myr::smGdP-HA (VK00005), 10xUAS(FRT.stop)myr::smGdP-V5-THS-10xUAS(FRT.stop)myr::smGdP-FLAG (su(Hw)attP1)	vOcci_Fly_6: Whole brain confocal imaging of fly driver line dBMN-spGAL4 crossed with UAS-MCFO-3 responder for labeling individual neurons (single channel shown)
126	Figure 4 – figure supplement 8C	Taste_Fly_2	https://doi.org/10.35077/age-dog	C3_20210130_11D02_DBD_VT023783_AD_MCFO_unknown_days_20x_brain_6	w, R57C10-FLPG5.PEST (su(Hw)attP8); VT023783_AD (attP40)/+; R11D02_DBD (attP2)/10xUAS(FRT.stop)myr::smGdP-HA (VK00005), 10xUAS(FRT.stop)myr::smGdP-V5-THS-10xUAS(FRT.stop)myr::smGdP-FLAG (su(Hw)attP1)	Taste_Fly_2: Whole brain confocal imaging of fly driver line dBMN-spGAL4 crossed with UAS-MCFO-3 responder for labeling individual neurons (single channel shown)
127	Figure 4 – figure supplement 8D	Taste_Fly_3	https://doi.org/10.35077/age-dry	C1_20210130_11D02_DBD_VT023783_AD_MCFO_unknown_days_20x_brain_4	w, R57C10-FLPG5.PEST (su(Hw)attP8); VT023783_AD (attP40)/+; R11D02_DBD (attP2)/10xUAS(FRT.stop)myr::smGdP-HA (VK00005), 10xUAS(FRT.stop)myr::smGdP-V5-THS-10xUAS(FRT.stop)myr::smGdP-FLAG (su(Hw)attP1)	Taste_Fly_3: Whole brain confocal imaging of fly driver line dBMN-spGAL4 crossed with UAS-MCFO-3 responder for labeling individual neurons (single channel shown)
128	Figure 4 – figure supplement 8E	Taste_Fly_4	https://doi.org/10.35077/age-dub	C1_20210130_11D02_DBD_VT023783_AD_MCFO_unknown_days_20x_brain_3	w, R57C10-FLPG5.PEST (su(Hw)attP8); VT023783_AD (attP40)/+; R11D02_DBD (attP2)/10xUAS(FRT.stop)myr::smGdP-HA (VK00005), 10xUAS(FRT.stop)myr::smGdP-V5-THS-10xUAS(FRT.stop)myr::smGdP-FLAG (su(Hw)attP1)	Taste_Fly_4: Whole brain confocal imaging of fly driver line dBMN-spGAL4 crossed with UAS-MCFO-3 responder for labeling individual neurons (single channel shown)
129	Figure 4 – figure supplement 8F	Taste_Fly_5	https://doi.org/10.35077/age-dud	C1_20201028_11D02_DBD_VT02378_AD_MCFO_1_to_2_days_20x_brain_1	w, R57C10-FLPG5.PEST (su(Hw)attP8); VT023783_AD (attP40)/+; R11D02_DBD (attP2)/10xUAS(FRT.stop)myr::smGdP-HA (VK00005), 10xUAS(FRT.stop)myr::smGdP-V5-THS-10xUAS(FRT.stop)myr::smGdP-FLAG (su(Hw)attP1)	Taste_Fly_5: Whole brain confocal imaging of fly driver line dBMN-spGAL4 crossed with UAS-MCFO-3 responder for labeling individual neurons (single channel shown)
130	Figure 4 – figure supplement 8G	Taste_Fly_6	https://doi.org/10.35077/age-dug	C3_20210130_11D02_DBD_VT023783_AD_MCFO_unknown_days_20x_brain_5	w, R57C10-FLPG5.PEST (su(Hw)attP8); VT023783_AD (attP40)/+; R11D02_DBD (attP2)/10xUAS(FRT.stop)myr::smGdP-HA (VK00005), 10xUAS(FRT.stop)myr::smGdP-V5-THS-10xUAS(FRT.stop)myr::smGdP-FLAG (su(Hw)attP1)	Taste_Fly_6: Whole brain confocal imaging of fly driver line dBMN-spGAL4 crossed with UAS-MCFO-3 responder for labeling individual neurons (single channel shown)
131	Figure 4 – figure supplement 8H	Taste_Fly_7	https://doi.org/10.35077/age-ear	C3_20210130_11D02_DBD_VT023783_AD_MCFO_unknown_days_20x_brain_1	w, R57C10-FLPG5.PEST (su(Hw)attP8); VT023783_AD (attP40)/+; R11D02_DBD (attP2)/10xUAS(FRT.stop)myr::smGdP-HA (VK00005), 10xUAS(FRT.stop)myr::smGdP-V5-THS-10xUAS(FRT.stop)myr::smGdP-FLAG (su(Hw)attP1)	Taste_Fly_7: Whole brain confocal imaging of fly driver line dBMN-spGAL4 crossed with UAS-MCFO-3 responder for labeling individual neurons (single channel shown)
132	Figure 4 – figure supplement 8I	Taste_Fly_8	https://doi.org/10.35077/age-eat	C3_20201028_11D02_DBD_VT02378_AD_MCFO_1_to_2_days_20x_brain_1	w, R57C10-FLPG5.PEST (su(Hw)attP8); VT023783_AD (attP40)/+; R11D02_DBD (attP2)/10xUAS(FRT.stop)myr::smGdP-HA (VK00005), 10xUAS(FRT.stop)myr::smGdP-V5-THS-10xUAS(FRT.stop)myr::smGdP-FLAG (su(Hw)attP1)	Taste_Fly_8: Whole brain confocal imaging of fly driver line dBMN-spGAL4 crossed with UAS-MCFO-3 responder for labeling individual neurons (single channel shown)
133	Figure 4 – figure supplement 8J	Taste_Fly_9	https://doi.org/10.35077/age-eel	C1_20210130_11D02_DBD_VT023783_AD_MCFO_unknown_days_20x_brain_2	w, R57C10-FLPG5.PEST (su(Hw)attP8); VT023783_AD (attP40)/+; R11D02_DBD (attP2)/10xUAS(FRT.stop)myr::smGdP-HA (VK00005), 10xUAS(FRT.stop)myr::smGdP-V5-THS-10xUAS(FRT.stop)myr::smGdP-FLAG (su(Hw)attP1)	Taste_Fly_9: Whole brain confocal imaging of fly driver line dBMN-spGAL4 crossed with UAS-MCFO-3 responder for labeling individual neurons (single channel shown)
134	Figure 4 – figure supplement 8K	Taste_Fly_10	https://doi.org/10.35077/age-egg	C1_20201028_11D02_DBD_VT02378_AD_MCFO_1_to_2_days_20x_brain_3	w, R57C10-FLPG5.PEST (su(Hw)attP8); VT023783_AD (attP40)/+; R11D02_DBD (attP2)/10xUAS(FRT.stop)myr::smGdP-HA (VK00005), 10xUAS(FRT.stop)myr::smGdP-V5-THS-10xUAS(FRT.stop)myr::smGdP-FLAG (su(Hw)attP1)	Taste_Fly_10: Whole brain confocal imaging of fly driver line dBMN-spGAL4 crossed with UAS-MCFO-3 responder for labeling individual neurons (single channel shown)
