# Supplementary material for: Somatotopic organization among parallel sensory pathways that promote a grooming sequence in Drosophila
Source: eLife. 2024 Apr 18;12:RP87602. doi: 10.7554/eLife.87602 (PMC11026096; doi:10.7554/eLife.87602)
Supplement: Supplementary file 3. — Table includes FlyWire.ai neuron XYZ coordinates and IDs, nerve groups, names, types, NBLAST clusters, and cosine similarity clusters. [file elife-87602-supp3.xlsx]

## Sheet: BMN
flywire_xyz	flywire_id	nerve	neuron_name	neuron_type	NBLAST_cluster_h5	NBLAST_cluster_h1	cosine_cluster
(112191, 73518, 2425)	720575940605119334	AntNv	BM_Ant_001	Ant	14	53	2
(111861, 73408, 2425)	720575940620593840	AntNv	BM_Ant_002	Ant	14	53	2
(110095, 75352, 2425)	720575940630299084	AntNv	BM_Ant_003	Ant	14	54	2
(109296, 75738, 2425)	720575940643141024	AntNv	BM_Ant_004	Ant	14	54	2
(107980, 74615, 2425)	720575940621587207	AntNv	BM_Ant_005	Ant	14	54	2
(109482, 75561, 2425)	720575940614485307	AntNv	BM_Ant_006	Ant	14	54	2
(109274, 75609, 2425)	720575940624338521	AntNv	BM_Ant_007	Ant	14	54	2
(109837, 75131, 2425)	720575940620291510	AntNv	BM_Ant_008	Ant	14	54	2
(112171, 73356, 2425)	720575940618078635	AntNv	BM_Ant_009	Ant	14	58	2
(110888, 74259, 2425)	720575940626646787	AntNv	BM_Ant_010	Ant	14	53	2
(111690, 72611, 2425)	720575940639169597	AntNv	BM_Ant_011	Ant	14	53	5
(112031, 73630, 2425)	720575940628896759	AntNv	BM_Ant_012	Ant	14	53	2
(111275, 73886, 2425)	720575940614041117	AntNv	BM_Ant_013	Ant	14	53	2
(111455, 73799, 2425)	720575940623836222	AntNv	BM_Ant_014	Ant	14	53	5
(111402, 73742, 2425)	720575940614454870	AntNv	BM_Ant_015	Ant	14	53	5
(110638, 73777, 2425)	720575940621171700	AntNv	BM_Ant_016	Ant	14	53	2
(111153, 74156, 2425)	720575940618078299	AntNv	BM_Ant_017	Ant	14	53	2
(111392, 74500, 2425)	720575940645771060	AntNv	BM_Ant_018	Ant	14	53	2
(111304, 74136, 2425)	720575940647471481	AntNv	BM_Ant_019	Ant	14	53	2
(111562, 73715, 2425)	720575940617738325	AntNv	BM_Ant_020	Ant	14	53	2
(111265, 74752, 2425)	720575940607635012	AntNv	BM_Fr_001	Fr	14	55	2
(111481, 74841, 2425)	720575940611528410	AntNv	BM_Fr_002	Fr	14	55	2
(111159, 74657, 2425)	720575940617859486	AntNv	BM_Fr_003	Fr	14	55	2
(111451, 74158, 2425)	720575940618760432	AntNv	BM_Fr_004	Fr	14	55	2
(111648, 74438, 2425)	720575940612626538	AntNv	BM_Fr_005	Fr	14	55	2
(111900, 74419, 2425)	720575940629365760	AntNv	BM_Fr_006	Fr	14	55	5
(111278, 74388, 2425)	720575940631081356	AntNv	BM_FrOr_001	FrOr	14	58	2
(111851, 74478, 2425)	720575940633125624	AntNv	BM_FrOr_002	FrOr	14	58	2
(111529, 74631, 2425)	720575940627105864	AntNv	BM_FrOr_003	FrOr	14	58	2
(111400, 73926, 2425)	720575940611938001	AntNv	BM_FrOr_004	FrOr	14	58	2
(111492, 74029, 2425)	720575940609039054	AntNv	BM_FrOr_005	FrOr	14	58	2
(111470, 74458, 2425)	720575940604883122	AntNv	BM_FrOr_006	FrOr	14	58	2
(111692, 74660, 2425)	720575940621730557	AntNv	BM_InOc_001	InOc	14	55	2
(111825, 74384, 2425)	720575940633475424	AntNv	BM_InOc_002	InOc	14	55	2
(111694, 74285, 2425)	720575940614056733	AntNv	BM_InOc_003	InOc	14	55	2
(112248, 73963, 2425)	720575940631455140	AntNv	BM_Oc_001	Oc	14	55	2
(112031, 74272, 2425)	720575940630487594	AntNv	BM_Or_001	Or	14	58	2
(112399, 73231, 2425)	720575940639196760	AntNv	BM_Or_002	Or	14	58	2
(111795, 73956, 2425)	720575940620649972	AntNv	BM_Or_003	Or	14	58	2
(110460, 75121, 2425)	720575940632816339	AntNv	BM_Vib_001	Vib	15	60	1
(110592, 75255, 2425)	720575940621776227	AntNv	BM_Vib_002	Vib	15	60	1
(110806, 75085, 2425)	720575940631957218	AntNv	BM_Vib_003	Vib	15	60	1
(110226, 75357, 2425)	720575940626200457	AntNv	Unknown_001	unknown	14	56	N/A
(110470, 75232, 2425)	720575940617613392	AntNv	Unknown_002	unknown	14	56	N/A
(110369, 75298, 2425)	720575940627527529	AntNv	Unknown_003	unknown	14	56	N/A
(111558, 74368, 2425)	720575940609547549	AntNv	Unknown_004	unknown	14	56	N/A
(110380, 75070, 2425)	720575940619800001	AntNv	Unknown_005	unknown	14	57	N/A
(111424, 74706, 2425)	720575940622357740	AntNv	Unknown_006	unknown	14	57	N/A
(110071, 75373, 2425)	720575940624496280	AntNv	Unknown_007	unknown	14	54	N/A
(111270, 74510, 2425)	720575940632112429	AntNv	Unknown_008	unknown	17	69	N/A
(115828, 91093, 3420)	720575940637030975	Eye_LabNv	Unknown_009	unknown	12	47	N/A
(119087, 91093, 3556)	720575940608262613	Eye_LabNv	Unknown_010	unknown	17	71	N/A
(116907, 91093, 3355)	720575940643341256	Eye_LabNv	Unknown_011	unknown	17	70	N/A
(118944, 91093, 3534)	720575940619697134	Eye_LabNv	Unknown_012	unknown	17	70	N/A
(117207, 91093, 3399)	720575940620680575	Eye_LabNv	Unknown_013	unknown	17	71	N/A
(118681, 91093, 3541)	720575940614897458	Eye_LabNv	Unknown_014	unknown	17	70	N/A
(119012, 91093, 3542)	720575940626679317	Eye_LabNv	Unknown_015	unknown	17	70	N/A
(118815, 91093, 3553)	720575940627854595	Eye_LabNv	Unknown_016	unknown	17	70	N/A
(115862, 91093, 3367)	720575940637330921	Eye_LabNv	Unknown_017	unknown	17	71	N/A
(117783, 91093, 3588)	720575940623042539	Eye_LabNv	Unknown_018	unknown	16	65	N/A
(117120, 91093, 3646)	720575940604241510	Eye_LabNv	Unknown_019	unknown	9	36	N/A
(115522, 91093, 3432)	720575940613684370	Eye_LabNv	Unknown_020	unknown	17	69	N/A
(115432, 91093, 3420)	720575940618497616	Eye_LabNv	Unknown_021	unknown	17	69	N/A
(115435, 91093, 3350)	720575940620541823	Eye_LabNv	Unknown_022	unknown	17	69	N/A
(117995, 91093, 3565)	720575940635006575	Eye_LabNv	Unknown_023	unknown	17	70	N/A
(118560, 91093, 3563)	720575940638280270	Eye_LabNv	Unknown_024	unknown	17	70	N/A
(117436, 91093, 3622)	720575940630251095	Eye_LabNv	Unknown_025	unknown	17	71	N/A
(116337, 91093, 3513)	720575940612315373	EyeNv	BM_InOm_001	InOm	2	7	InOm-5
(116728, 91093, 3528)	720575940621571341	EyeNv	BM_InOm_002	InOm	2	7	InOm-5
(116300, 91093, 3515)	720575940610473109	EyeNv	BM_InOm_003	InOm	2	7	InOm-5
(115990, 91093, 3544)	720575940630783023	EyeNv	BM_InOm_004	InOm	2	7	InOm-2
(116442, 91093, 3539)	720575940604281888	EyeNv	BM_InOm_005	InOm	2	7	InOm-1
(116690, 91093, 3523)	720575940622686973	EyeNv	BM_InOm_006	InOm	2	7	InOm-2
(117027, 91093, 3519)	720575940618494032	EyeNv	BM_InOm_007	InOm	1	5	InOm-1
(115601, 91093, 3526)	720575940626406916	EyeNv	BM_InOm_008	InOm	3	11	InOm-1
(116964, 91093, 3519)	720575940643258916	EyeNv	BM_InOm_009	InOm	3	11	InOm-2
(117094, 91093, 3522)	720575940621931460	EyeNv	BM_InOm_010	InOm	3	11	InOm-5
(117075, 91093, 3459)	720575940604210976	EyeNv	BM_InOm_011	InOm	3	11	InOm-5
(116947, 91093, 3467)	720575940624516042	EyeNv	BM_InOm_012	InOm	3	11	InOm-2
(117028, 91093, 3514)	720575940618763201	EyeNv	BM_InOm_013	InOm	3	11	InOm-1
(116929, 91093, 3450)	720575940620252543	EyeNv	BM_InOm_014	InOm	3	11	InOm-5
(116083, 91093, 3425)	720575940622052586	EyeNv	BM_InOm_015	InOm	3	9	InOm-2
(116856, 91093, 3564)	720575940648272761	EyeNv	BM_InOm_016	InOm	3	8	InOm-1
(116876, 91093, 3522)	720575940622138762	EyeNv	BM_InOm_017	InOm	3	11	InOm-5
(117408, 91093, 3532)	720575940637627470	EyeNv	BM_InOm_018	InOm	3	11	InOm-1
(117344, 91093, 3509)	720575940626514920	EyeNv	BM_InOm_019	InOm	3	11	InOm-2
(116881, 91093, 3557)	720575940640293083	EyeNv	BM_InOm_020	InOm	3	11	InOm-1
(116946, 91093, 3558)	720575940634168568	EyeNv	BM_InOm_021	InOm	3	11	InOm-2
(116982, 91093, 3555)	720575940624727226	EyeNv	BM_InOm_022	InOm	3	11	InOm-1
(117260, 91093, 3535)	720575940615941337	EyeNv	BM_InOm_023	InOm	3	8	InOm-5
(117258, 91093, 3515)	720575940615826269	EyeNv	BM_InOm_024	InOm	3	11	InOm-3
(117094, 91093, 3467)	720575940633300159	EyeNv	BM_InOm_025	InOm	3	11	InOm-1
(117163, 91093, 3494)	720575940629376087	EyeNv	BM_InOm_026	InOm	3	11	InOm-2
(116990, 91093, 3534)	720575940634140084	EyeNv	BM_InOm_027	InOm	3	11	InOm-2
(117250, 91093, 3475)	720575940626837745	EyeNv	BM_InOm_028	InOm	3	13	InOm-2
(116226, 91093, 3516)	720575940620131824	EyeNv	BM_InOm_029	InOm	1	3	InOm-2
(115978, 91093, 3485)	720575940618052568	EyeNv	BM_InOm_030	InOm	1	3	InOm-2
(117043, 91093, 3463)	720575940610719730	EyeNv	BM_InOm_031	InOm	1	3	InOm-5
(117341, 91093, 3505)	720575940629210230	EyeNv	BM_InOm_032	InOm	1	3	InOm-1
(116015, 91093, 3531)	720575940603183840	EyeNv	BM_InOm_033	InOm	1	3	InOm-1
(116370, 91093, 3509)	720575940637825358	EyeNv	BM_InOm_034	InOm	1	3	InOm-2
(115956, 91093, 3408)	720575940628397655	EyeNv	BM_InOm_035	InOm	2	7	InOm-2
(116806, 91093, 3459)	720575940633330111	EyeNv	BM_InOm_036	InOm	2	6	InOm-2
(116980, 91093, 3501)	720575940610901145	EyeNv	BM_InOm_037	InOm	2	6	InOm-4
(115815, 91093, 3532)	720575940604272672	EyeNv	BM_InOm_038	InOm	2	7	InOm-1
(116863, 91093, 3463)	720575940622059242	EyeNv	BM_InOm_039	InOm	2	7	InOm-5
(116813, 91093, 3444)	720575940605558402	EyeNv	BM_InOm_040	InOm	2	6	InOm-2
(116792, 91093, 3533)	720575940626833926	EyeNv	BM_InOm_041	InOm	3	12	InOm-5
(116265, 91093, 3561)	720575940616100753	EyeNv	BM_InOm_042	InOm	2	6	InOm-5
(117197, 91093, 3506)	720575940626761990	EyeNv	BM_InOm_043	InOm	2	6	InOm-2
(116242, 91093, 3554)	720575940621743240	EyeNv	BM_InOm_044	InOm	2	7	InOm-1
(116275, 91093, 3461)	720575940628326594	EyeNv	BM_InOm_045	InOm	2	7	InOm-2
(117018, 91093, 3459)	720575940607008011	EyeNv	BM_InOm_046	InOm	2	6	InOm-1
(116788, 91093, 3518)	720575940609712226	EyeNv	BM_InOm_047	InOm	2	7	InOm-5
(116691, 91093, 3503)	720575940629792018	EyeNv	BM_InOm_048	InOm	2	7	InOm-1
(116574, 91093, 3454)	720575940628926684	EyeNv	BM_InOm_049	InOm	2	7	InOm-2
(116572, 91093, 3541)	720575940626108433	EyeNv	BM_InOm_050	InOm	2	7	InOm-3
(116547, 91093, 3473)	720575940603029472	EyeNv	BM_InOm_051	InOm	2	7	InOm-4
(116492, 91093, 3534)	720575940622724331	EyeNv	BM_InOm_052	InOm	2	7	InOm-5
(116676, 91093, 3545)	720575940629689541	EyeNv	BM_InOm_053	InOm	2	7	InOm-6
(116463, 91093, 3511)	720575940614396172	EyeNv	BM_InOm_054	InOm	2	7	InOm-2
(117046, 91093, 3495)	720575940622939912	EyeNv	BM_InOm_055	InOm	3	11	InOm-2
(116775, 91093, 3469)	720575940628817367	EyeNv	BM_InOm_056	InOm	2	6	InOm-2
(116993, 91093, 3442)	720575940635995614	EyeNv	BM_InOm_057	InOm	2	6	InOm-5
(115573, 91093, 3569)	720575940624677182	EyeNv	BM_InOm_058	InOm	2	7	InOm-2
(116915, 91093, 3431)	720575940620260596	EyeNv	BM_InOm_059	InOm	2	6	InOm-6
(116152, 91093, 3524)	720575940630971679	EyeNv	BM_InOm_060	InOm	2	7	InOm-1
(116112, 91093, 3552)	720575940625204611	EyeNv	BM_InOm_061	InOm	4	15	InOm-5
(116707, 91093, 3542)	720575940627277950	EyeNv	BM_InOm_062	InOm	3	12	InOm-2
(116846, 91093, 3547)	720575940624800868	EyeNv	BM_InOm_063	InOm	2	6	InOm-2
(117177, 91093, 3517)	720575940628274626	EyeNv	BM_InOm_064	InOm	3	11	InOm-2
(116087, 91093, 3419)	720575940624881180	EyeNv	BM_InOm_065	InOm	3	9	InOm-4
(116922, 91093, 3561)	720575940603198432	EyeNv	BM_InOm_066	InOm	3	11	InOm-3
(117127, 91093, 3464)	720575940619107675	EyeNv	BM_InOm_067	InOm	3	11	InOm-2
(116148, 91093, 3424)	720575940620703401	EyeNv	BM_InOm_068	InOm	3	9	InOm-2
(117052, 91093, 3510)	720575940610705843	EyeNv	BM_InOm_069	InOm	3	11	InOm-5
(116731, 91093, 3566)	720575940609868238	EyeNv	BM_InOm_070	InOm	3	11	InOm-1
(116034, 91093, 3420)	720575940626794314	EyeNv	BM_InOm_071	InOm	3	9	InOm-4
(117263, 91093, 3520)	720575940638592384	EyeNv	BM_InOm_072	InOm	3	11	InOm-2
(116388, 91093, 3516)	720575940614514886	EyeNv	BM_InOm_073	InOm	2	7	InOm-5
(115871, 91093, 3550)	720575940613782239	EyeNv	BM_InOm_074	InOm	4	15	InOm-2
(116920, 91093, 3501)	720575940645824644	EyeNv	BM_InOm_075	InOm	3	12	InOm-1
(116835, 91093, 3541)	720575940631459629	EyeNv	BM_InOm_076	InOm	5	19	InOm-7
(115629, 91093, 3465)	720575940628390400	EyeNv	BM_InOm_077	InOm	5	20	InOm-7
(115589, 91093, 3469)	720575940636387812	EyeNv	BM_InOm_078	InOm	5	20	InOm-6
(116781, 91093, 3560)	720575940630092867	EyeNv	BM_InOm_079	InOm	5	19	InOm-6
(115340, 91093, 3472)	720575940624589770	EyeNv	BM_InOm_080	InOm	5	20	InOm-6
(115393, 91093, 3477)	720575940622130058	EyeNv	BM_InOm_081	InOm	5	20	InOm-6
(116753, 91093, 3538)	720575940635607408	EyeNv	BM_InOm_082	InOm	5	19	InOm-6
(115524, 91093, 3498)	720575940624730212	EyeNv	BM_InOm_083	InOm	5	20	InOm-7
(115510, 91093, 3457)	720575940629220214	EyeNv	BM_InOm_084	InOm	5	20	InOm-3
(116865, 91093, 3535)	720575940613801183	EyeNv	BM_InOm_085	InOm	5	19	InOm-5
(116109, 91093, 3404)	720575940618998208	EyeNv	BM_InOm_086	InOm	5	20	InOm-6
(116690, 91093, 3557)	720575940658685825	EyeNv	BM_InOm_087	InOm	5	19	InOm-6
(115545, 91093, 3472)	720575940639739125	EyeNv	BM_InOm_088	InOm	5	20	InOm-6
(115453, 91093, 3518)	720575940633165207	EyeNv	BM_InOm_089	InOm	5	20	InOm-6
(117046, 91093, 3641)	720575940630722351	EyeNv	BM_InOm_090	InOm	5	20	InOm-6
(115581, 91093, 3455)	720575940624462885	EyeNv	BM_InOm_091	InOm	5	20	InOm-4
(116838, 91093, 3470)	720575940607101961	EyeNv	BM_InOm_092	InOm	5	17	InOm-7
(116399, 91093, 3475)	720575940623047432	EyeNv	BM_InOm_093	InOm	5	18	InOm-6
(116808, 91093, 3440)	720575940619107931	EyeNv	BM_InOm_094	InOm	5	17	InOm-7
(116577, 91093, 3441)	720575940607015260	EyeNv	BM_InOm_095	InOm	5	17	InOm-7
(116683, 91093, 3436)	720575940631447085	EyeNv	BM_InOm_096	InOm	5	17	InOm-4
(117093, 91093, 3490)	720575940617161270	EyeNv	BM_InOm_097	InOm	5	19	InOm-6
(116653, 91093, 3440)	720575940622440119	EyeNv	BM_InOm_098	InOm	5	17	InOm-7
(116424, 91093, 3455)	720575940609298808	EyeNv	BM_InOm_099	InOm	5	17	InOm-5
(116666, 91093, 3564)	720575940637975110	EyeNv	BM_InOm_100	InOm	5	20	InOm-6
(117127, 91093, 3477)	720575940624265264	EyeNv	BM_InOm_101	InOm	5	19	InOm-6
(117355, 91093, 3527)	720575940634789495	EyeNv	BM_InOm_102	InOm	5	19	InOm-1
(117335, 91093, 3523)	720575940622434584	EyeNv	BM_InOm_103	InOm	5	19	InOm-7
(117327, 91093, 3519)	720575940624910876	EyeNv	BM_InOm_104	InOm	5	19	InOm-4
(116492, 91093, 3524)	720575940622451383	EyeNv	BM_InOm_105	InOm	5	18	InOm-6
(117061, 91093, 3480)	720575940621774591	EyeNv	BM_InOm_106	InOm	5	19	InOm-6
(116731, 91093, 3442)	720575940604406193	EyeNv	BM_InOm_107	InOm	5	19	InOm-7
(117035, 91093, 3445)	720575940620921565	EyeNv	BM_InOm_108	InOm	5	19	InOm-6
(117287, 91093, 3524)	720575940618568613	EyeNv	BM_InOm_109	InOm	4	14	InOm-6
(116654, 91093, 3541)	720575940622807629	EyeNv	BM_InOm_110	InOm	5	18	InOm-6
(116856, 91093, 3504)	720575940619557473	EyeNv	BM_InOm_111	InOm	5	18	InOm-4
(116357, 91093, 3558)	720575940626077010	EyeNv	BM_InOm_112	InOm	5	18	InOm-4
(115776, 91093, 3505)	720575940628332994	EyeNv	BM_InOm_113	InOm	5	18	InOm-4
(115900, 91093, 3521)	720575940624976330	EyeNv	BM_InOm_114	InOm	4	16	InOm-3
(116498, 91093, 3499)	720575940605622658	EyeNv	BM_InOm_115	InOm	4	15	InOm-4
(116946, 91093, 3434)	720575940631444013	EyeNv	BM_InOm_116	InOm	5	18	InOm-3
(116610, 91093, 3538)	720575940611329138	EyeNv	BM_InOm_117	InOm	5	18	InOm-6
(115988, 91093, 3505)	720575940645865092	EyeNv	BM_InOm_118	InOm	5	18	InOm-7
(116346, 91093, 3533)	720575940618795911	EyeNv	BM_InOm_119	InOm	5	18	InOm-4
(116151, 91093, 3563)	720575940630292388	EyeNv	BM_InOm_120	InOm	5	18	InOm-7
(116987, 91093, 3437)	720575940608971218	EyeNv	BM_InOm_121	InOm	5	18	InOm-3
(116858, 91093, 3456)	720575940624758884	EyeNv	BM_InOm_122	InOm	5	18	InOm-4
(118734, 91093, 3567)	720575940629316815	EyeNv	BM_InOm_123	InOm	5	18	InOm-3
(116411, 91093, 3523)	720575940613241490	EyeNv	BM_InOm_124	InOm	5	18	InOm-7
(117221, 91093, 3531)	720575940633556634	EyeNv	BM_InOm_125	InOm	4	14	InOm-4
(117035, 91093, 3526)	720575940607004252	EyeNv	BM_InOm_126	InOm	4	14	InOm-6
(117038, 91093, 3474)	720575940630363596	EyeNv	BM_InOm_127	InOm	4	14	InOm-4
(117172, 91093, 3483)	720575940631384545	EyeNv	BM_InOm_128	InOm	4	14	InOm-4
(117194, 91093, 3527)	720575940631262035	EyeNv	BM_InOm_129	InOm	4	14	InOm-4
(117131, 91093, 3486)	720575940628143191	EyeNv	BM_InOm_130	InOm	4	14	InOm-6
(117213, 91093, 3491)	720575940625048606	EyeNv	BM_InOm_131	InOm	4	14	InOm-3
(117108, 91093, 3514)	720575940616286465	EyeNv	BM_InOm_132	InOm	4	14	InOm-6
(116203, 91093, 3421)	720575940625781011	EyeNv	BM_InOm_133	InOm	4	14	InOm-7
(117301, 91093, 3497)	720575940642256544	EyeNv	BM_InOm_134	InOm	4	14	InOm-4
(116697, 91093, 3553)	720575940625073154	EyeNv	BM_InOm_135	InOm	4	16	InOm-3
(115930, 91093, 3538)	720575940633738603	EyeNv	BM_InOm_136	InOm	4	16	InOm-6
(116486, 91093, 3438)	720575940618972587	EyeNv	BM_InOm_137	InOm	4	16	InOm-4
(116644, 91093, 3512)	720575940619038379	EyeNv	BM_InOm_138	InOm	4	15	InOm-1
(116034, 91093, 3523)	720575940609181230	EyeNv	BM_InOm_139	InOm	4	15	InOm-1
(116505, 91093, 3514)	720575940611007717	EyeNv	BM_InOm_140	InOm	4	15	InOm-6
(115805, 91093, 3543)	720575940607058524	EyeNv	BM_InOm_141	InOm	4	15	InOm-4
(116017, 91093, 3558)	720575940628826172	EyeNv	BM_InOm_142	InOm	4	15	InOm-4
(116314, 91093, 3568)	720575940616100497	EyeNv	BM_InOm_143	InOm	4	15	InOm-4
(116759, 91093, 3460)	720575940614125202	EyeNv	BM_InOm_144	InOm	2	6	InOm-4
(116879, 91093, 3427)	720575940627290371	EyeNv	BM_InOm_145	InOm	4	16	InOm-3
(115688, 91093, 3544)	720575940638652800	EyeNv	BM_InOm_146	InOm	4	16	InOm-1
(116612, 91093, 3561)	720575940618492245	EyeNv	BM_InOm_147	InOm	7	28	InOm-3
(116317, 91093, 3408)	720575940623318247	EyeNv	BM_InOm_148	InOm	7	28	InOm-3
(117190, 91093, 3521)	720575940638416336	EyeNv	BM_InOm_149	InOm	7	27	InOm-3
(117129, 91093, 3508)	720575940619059115	EyeNv	BM_InOm_150	InOm	4	14	InOm-1
(115514, 91093, 3480)	720575940623314580	EyeNv	BM_InOm_151	InOm	7	25	InOm-1
(116910, 91093, 3465)	720575940645264180	EyeNv	BM_InOm_152	InOm	7	28	InOm-6
(115678, 91093, 3489)	720575940618557008	EyeNv	BM_InOm_153	InOm	7	25	InOm-3
(116143, 91093, 3503)	720575940633762667	EyeNv	BM_InOm_154	InOm	7	25	InOm-6
(117048, 91093, 3505)	720575940616615195	EyeNv	BM_InOm_155	InOm	7	27	InOm-1
(116670, 91093, 3536)	720575940609713250	EyeNv	BM_InOm_156	InOm	4	16	InOm-4
(115665, 91093, 3521)	720575940616242918	EyeNv	BM_InOm_157	InOm	4	16	InOm-4
(115599, 91093, 3489)	720575940626360836	EyeNv	BM_InOm_158	InOm	7	25	InOm-1
(115801, 91093, 3469)	720575940617226753	EyeNv	BM_InOm_159	InOm	7	25	InOm-2
(115789, 91093, 3477)	720575940624171408	EyeNv	BM_InOm_160	InOm	4	16	InOm-1
(115776, 91093, 3487)	720575940636652863	EyeNv	BM_InOm_161	InOm	7	25	InOm-1
(115464, 91093, 3472)	720575940624683194	EyeNv	BM_InOm_162	InOm	4	14	InOm-3
(116170, 91093, 3412)	720575940613410666	EyeNv	BM_InOm_163	InOm	4	14	InOm-6
(117058, 91093, 3501)	720575940628272322	EyeNv	BM_InOm_164	InOm	3	13	InOm-2
(116235, 91093, 3455)	720575940626001746	EyeNv	BM_InOm_165	InOm	4	14	InOm-2
(116984, 91093, 3492)	720575940604404913	EyeNv	BM_InOm_166	InOm	4	16	InOm-4
(116641, 91093, 3468)	720575940631993299	EyeNv	BM_InOm_167	InOm	4	16	InOm-6
(115969, 91093, 3552)	720575940637844558	EyeNv	BM_InOm_168	InOm	4	16	InOm-6
(116953, 91093, 3478)	720575940630609512	EyeNv	BM_InOm_169	InOm	4	16	InOm-3
(117266, 91093, 3510)	720575940612338942	EyeNv	BM_InOm_170	InOm	3	8	InOm-3
(116547, 91093, 3523)	720575940638286243	EyeNv	BM_InOm_171	InOm	3	12	InOm-1
(117202, 91093, 3544)	720575940635127182	EyeNv	BM_InOm_172	InOm	3	8	InOm-1
(116194, 91093, 3459)	720575940622075530	EyeNv	BM_InOm_173	InOm	3	10	InOm-2
(117310, 91093, 3530)	720575940630075448	EyeNv	BM_InOm_174	InOm	3	8	InOm-5
(117355, 91093, 3535)	720575940629035116	EyeNv	BM_InOm_175	InOm	3	8	InOm-5
(116208, 91093, 3416)	720575940613443178	EyeNv	BM_InOm_176	InOm	3	10	InOm-2
(117045, 91093, 3531)	720575940626107665	EyeNv	BM_InOm_177	InOm	3	8	InOm-2
(117435, 91093, 3520)	720575940613442666	EyeNv	BM_InOm_178	InOm	3	8	InOm-3
(117340, 91093, 3514)	720575940633458842	EyeNv	BM_InOm_179	InOm	3	8	InOm-1
(116014, 91093, 3424)	720575940620494369	EyeNv	BM_InOm_180	InOm	3	10	InOm-2
(115972, 91093, 3414)	720575940608858210	EyeNv	BM_InOm_181	InOm	3	10	InOm-2
(116988, 91093, 3523)	720575940629316089	EyeNv	BM_InOm_182	InOm	3	8	InOm-1
(116137, 91093, 3448)	720575940629667065	EyeNv	BM_InOm_183	InOm	3	10	InOm-3
(116895, 91093, 3552)	720575940622170623	EyeNv	BM_InOm_184	InOm	3	10	InOm-1
(115868, 91093, 3451)	720575940627978395	EyeNv	BM_InOm_185	InOm	3	10	InOm-2
(117320, 91093, 3539)	720575940633122711	EyeNv	BM_InOm_186	InOm	3	8	InOm-2
(117412, 91093, 3525)	720575940614446790	EyeNv	BM_InOm_187	InOm	3	11	InOm-1
(115594, 91093, 3449)	720575940640231131	EyeNv	BM_InOm_188	InOm	7	30	InOm-5
(116257, 91093, 3472)	720575940622658301	EyeNv	BM_InOm_189	InOm	1	1	InOm-1
(116132, 91093, 3493)	720575940611039402	EyeNv	BM_InOm_190	InOm	1	1	InOm-1
(116326, 91093, 3551)	720575940619900788	EyeNv	BM_InOm_191	InOm	1	1	InOm-2
(116633, 91093, 3416)	720575940612687597	EyeNv	BM_InOm_192	InOm	9	34	InOm-2
(116980, 91093, 3454)	720575940621497368	EyeNv	BM_InOm_193	InOm	3	12	InOm-5
(116940, 91093, 3513)	720575940630630284	EyeNv	BM_InOm_194	InOm	3	12	InOm-1
(116532, 91093, 3466)	720575940619922358	EyeNv	BM_InOm_195	InOm	2	7	InOm-2
(116358, 91093, 3488)	720575940607345365	EyeNv	BM_InOm_196	InOm	2	7	InOm-3
(116735, 91093, 3522)	720575940612970151	EyeNv	BM_InOm_197	InOm	2	7	InOm-2
(116707, 91093, 3532)	720575940637851982	EyeNv	BM_InOm_198	InOm	1	2	InOm-1
(116930, 91093, 3522)	720575940619437478	EyeNv	BM_InOm_199	InOm	1	5	InOm-1
(116129, 91093, 3559)	720575940611324530	EyeNv	BM_InOm_200	InOm	1	2	InOm-2
(116372, 91093, 3442)	720575940622396343	EyeNv	BM_InOm_201	InOm	1	5	InOm-1
(116173, 91093, 3550)	720575940632803996	EyeNv	BM_InOm_202	InOm	1	5	InOm-1
(116702, 91093, 3463)	720575940620170740	EyeNv	BM_InOm_203	InOm	1	4	InOm-5
(116449, 91093, 3559)	720575940637850557	EyeNv	BM_InOm_204	InOm	1	2	InOm-1
(116883, 91093, 3517)	720575940620539418	EyeNv	BM_InOm_205	InOm	1	5	InOm-1
(115951, 91093, 3569)	720575940623267732	EyeNv	BM_InOm_206	InOm	1	2	InOm-1
(116631, 91093, 3446)	720575940621911064	EyeNv	BM_InOm_207	InOm	1	4	InOm-2
(116532, 91093, 3558)	720575940607881667	EyeNv	BM_InOm_208	InOm	1	2	InOm-1
(116619, 91093, 3523)	720575940632082387	EyeNv	BM_InOm_209	InOm	1	5	InOm-5
(116483, 91093, 3442)	720575940640753037	EyeNv	BM_InOm_210	InOm	1	4	InOm-1
(116488, 91093, 3454)	720575940621395661	EyeNv	BM_InOm_211	InOm	1	4	InOm-3
(116417, 91093, 3555)	720575940622639181	EyeNv	BM_InOm_212	InOm	1	2	InOm-5
(116543, 91093, 3447)	720575940634115252	EyeNv	BM_InOm_213	InOm	1	4	InOm-3
(116922, 91093, 3438)	720575940621897866	EyeNv	BM_InOm_214	InOm	1	4	InOm-3
(116912, 91093, 3473)	720575940609869774	EyeNv	BM_InOm_215	InOm	1	5	InOm-1
(116538, 91093, 3530)	720575940618556752	EyeNv	BM_InOm_216	InOm	1	5	InOm-5
(116747, 91093, 3465)	720575940620320517	EyeNv	BM_InOm_217	InOm	1	4	InOm-1
(116959, 91093, 3445)	720575940614234418	EyeNv	BM_InOm_218	InOm	1	4	InOm-4
(116634, 91093, 3532)	720575940628592684	EyeNv	BM_InOm_219	InOm	1	5	InOm-5
(116868, 91093, 3432)	720575940620252799	EyeNv	BM_InOm_220	InOm	1	4	InOm-1
(116242, 91093, 3498)	720575940630953892	EyeNv	BM_InOm_221	InOm	1	5	InOm-2
(116539, 91093, 3519)	720575940633130592	EyeNv	BM_InOm_222	InOm	1	5	InOm-1
(116920, 91093, 3489)	720575940614433990	EyeNv	BM_InOm_223	InOm	2	7	InOm-2
(116712, 91093, 3452)	720575940607019019	EyeNv	BM_InOm_224	InOm	1	4	InOm-1
(116775, 91093, 3550)	720575940625589117	EyeNv	BM_InOm_225	InOm	1	1	InOm-4
(116791, 91093, 3543)	720575940626833158	EyeNv	BM_InOm_226	InOm	10	40	InOm-1
(116394, 91093, 3543)	720575940630787665	EyeNv	BM_InOm_227	InOm	10	40	InOm-1
(116318, 91093, 3503)	720575940626397256	EyeNv	BM_InOm_228	InOm	1	1	InOm-1
(116058, 91093, 3483)	720575940623307815	EyeNv	BM_InOm_229	InOm	10	40	InOm-2
(115911, 91093, 3500)	720575940616548692	EyeNv	BM_InOm_230	InOm	10	40	InOm-1
(115944, 91093, 3492)	720575940618451285	EyeNv	BM_InOm_231	InOm	10	40	InOm-2
(115863, 91093, 3505)	720575940626554856	EyeNv	BM_InOm_232	InOm	10	40	InOm-4
(116872, 91093, 3561)	720575940654070689	EyeNv	BM_InOm_233	InOm	7	30	InOm-2
(115502, 91093, 3528)	720575940622991112	EyeNv	BM_InOm_234	InOm	10	39	InOm-1
(116474, 91093, 3547)	720575940637844157	EyeNv	BM_InOm_235	InOm	10	40	InOm-2
(115927, 91093, 3457)	720575940627332139	EyeNv	BM_InOm_236	InOm	10	37	InOm-2
(116153, 91093, 3529)	720575940624428848	EyeNv	BM_InOm_237	InOm	10	40	InOm-1
(115848, 91093, 3459)	720575940609661906	EyeNv	BM_InOm_238	InOm	10	39	InOm-3
(115859, 91093, 3494)	720575940624418352	EyeNv	BM_InOm_239	InOm	10	39	InOm-1
(115751, 91093, 3509)	720575940616375041	EyeNv	BM_InOm_240	InOm	10	40	InOm-1
(116195, 91093, 3543)	720575940631999970	EyeNv	BM_InOm_241	InOm	10	40	InOm-1
(115667, 91093, 3506)	720575940610956953	EyeNv	BM_InOm_242	InOm	10	40	InOm-3
(115678, 91093, 3500)	720575940629307129	EyeNv	BM_InOm_243	InOm	10	40	InOm-1
(115841, 91093, 3483)	720575940631999955	EyeNv	BM_InOm_244	InOm	10	39	InOm-1
(116192, 91093, 3537)	720575940612756399	EyeNv	BM_InOm_245	InOm	10	39	InOm-2
(116014, 91093, 3404)	720575940622570165	EyeNv	BM_InOm_246	InOm	10	39	InOm-2
(116599, 91093, 3555)	720575940613135870	EyeNv	BM_InOm_247	InOm	10	39	InOm-1
(115763, 91093, 3497)	720575940626644679	EyeNv	BM_InOm_248	InOm	10	40	InOm-5
(116148, 91093, 3479)	720575940630787153	EyeNv	BM_InOm_249	InOm	10	39	InOm-1
(115711, 91093, 3554)	720575940618896660	EyeNv	BM_InOm_250	InOm	10	40	InOm-2
(116390, 91093, 3450)	720575940621642376	EyeNv	BM_InOm_251	InOm	10	39	InOm-1
(116560, 91093, 3508)	720575940643318052	EyeNv	BM_InOm_252	InOm	10	39	InOm-1
(116045, 91093, 3494)	720575940616786501	EyeNv	BM_InOm_253	InOm	10	40	InOm-3
(116688, 91093, 3413)	720575940607817173	EyeNv	BM_InOm_254	InOm	10	38	InOm-3
(116511, 91093, 3562)	720575940634291045	EyeNv	BM_InOm_255	InOm	2	6	InOm-2
(116652, 91093, 3527)	720575940630686860	EyeNv	BM_InOm_256	InOm	1	5	InOm-6
(115918, 91093, 3446)	720575940643261220	EyeNv	BM_InOm_257	InOm	3	10	InOm-2
(115867, 91093, 3472)	720575940624663482	EyeNv	BM_InOm_258	InOm	7	25	InOm-3
(117169, 91093, 3474)	720575940625362840	EyeNv	BM_InOm_259	InOm	7	29	InOm-1
(117112, 91093, 3497)	720575940623527608	EyeNv	BM_InOm_260	InOm	7	27	InOm-2
(117030, 91093, 3486)	720575940629811019	EyeNv	BM_InOm_261	InOm	7	27	InOm-2
(116189, 91093, 3568)	720575940618474581	EyeNv	BM_InOm_262	InOm	7	30	InOm-1
(116863, 91093, 3511)	720575940627554203	EyeNv	BM_InOm_263	InOm	7	27	InOm-1
(115812, 91093, 3511)	720575940616351233	EyeNv	BM_InOm_264	InOm	1	3	InOm-1
(117252, 91093, 3470)	720575940628491308	EyeNv	BM_InOm_265	InOm	7	29	InOm-2
(117192, 91093, 3463)	720575940624698396	EyeNv	BM_InOm_266	InOm	7	29	InOm-1
(117087, 91093, 3471)	720575940630321356	EyeNv	BM_InOm_267	InOm	7	27	InOm-1
(117193, 91093, 3512)	720575940619542081	EyeNv	BM_InOm_268	InOm	7	29	InOm-1
(115510, 91093, 3508)	720575940628517175	EyeNv	BM_InOm_269	InOm	7	30	InOm-5
(115903, 91093, 3484)	720575940618850128	EyeNv	BM_InOm_270	InOm	1	3	InOm-2
(117274, 91093, 3488)	720575940623777869	EyeNv	BM_InOm_271	InOm	7	29	InOm-1
(116442, 91093, 3519)	720575940624432944	EyeNv	BM_InOm_272	InOm	1	3	InOm-1
(116403, 91093, 3528)	720575940629309177	EyeNv	BM_InOm_273	InOm	1	1	InOm-1
(115424, 91093, 3565)	720575940632802972	EyeNv	BM_InOm_274	InOm	1	5	InOm-1
(117193, 91093, 3501)	720575940626295951	EyeNv	BM_InOm_275	InOm	3	13	InOm-2
(117424, 91093, 3514)	720575940638093939	EyeNv	BM_InOm_276	InOm	3	13	InOm-2
(117210, 91093, 3478)	720575940625363096	EyeNv	BM_InOm_277	InOm	3	13	InOm-2
(116580, 91093, 3514)	720575940629380559	EyeNv	BM_InOm_278	InOm	1	1	InOm-2
(116401, 91093, 3501)	720575940622148490	EyeNv	BM_InOm_279	InOm	1	1	InOm-3
(116640, 91093, 3517)	720575940615434123	EyeNv	BM_InOm_280	InOm	1	1	InOm-3
(116316, 91093, 3526)	720575940621145053	EyeNv	BM_InOm_281	InOm	1	3	InOm-1
(116288, 91093, 3450)	720575940619484525	EyeNv	BM_InOm_282	InOm	3	10	InOm-5
(117017, 91093, 3468)	720575940604257638	EyeNv	BM_InOm_283	InOm	3	8	InOm-1
(116061, 91093, 3414)	720575940624163984	EyeNv	BM_InOm_284	InOm	3	9	InOm-3
(117154, 91093, 3469)	720575940618476368	EyeNv	BM_InOm_285	InOm	7	29	InOm-2
(116770, 91093, 3527)	720575940618289867	EyeNv	BM_InOm_286	InOm	1	3	InOm-1
(117425, 91093, 3509)	720575940620149469	EyeNv	BM_InOm_287	InOm	7	29	InOm-3
(116143, 91093, 3485)	720575940610798834	EyeNv	BM_InOm_288	InOm	1	3	InOm-1
(117278, 91093, 3500)	720575940634508911	EyeNv	BM_InOm_289	InOm	7	29	InOm-1
(117067, 91093, 3450)	720575940618669808	EyeNv	BM_InOm_290	InOm	7	27	InOm-2
(117091, 91093, 3519)	720575940611015909	EyeNv	BM_InOm_291	InOm	7	30	InOm-1
(117401, 91093, 3501)	720575940624903994	EyeNv	BM_InOm_292	InOm	7	29	InOm-1
(115421, 91093, 3468)	720575940627356495	EyeNv	BM_InOm_293	InOm	7	30	InOm-1
(116253, 91093, 3403)	720575940637220211	EyeNv	BM_InOm_294	InOm	7	30	InOm-2
(116826, 91093, 3518)	720575940628513335	EyeNv	BM_InOm_295	InOm	7	27	InOm-2
(116949, 91093, 3550)	720575940629290233	EyeNv	BM_InOm_296	InOm	7	30	InOm-1
(115977, 91093, 3470)	720575940628117118	EyeNv	BM_InOm_297	InOm	7	30	InOm-1
(116149, 91093, 3467)	720575940628557879	EyeNv	BM_InOm_298	InOm	7	30	InOm-1
(116465, 91093, 3473)	720575940605824946	EyeNv	BM_InOm_299	InOm	1	3	InOm-1
(116764, 91093, 3425)	720575940621303565	EyeNv	BM_InOm_300	InOm	10	38	InOm-5
(116022, 91093, 3410)	720575940623289575	EyeNv	BM_InOm_301	InOm	10	39	InOm-5
(116473, 91093, 3447)	720575940630279480	EyeNv	BM_InOm_302	InOm	10	38	InOm-5
(116297, 91093, 3537)	720575940642581704	EyeNv	BM_InOm_303	InOm	10	38	InOm-1
(116798, 91093, 3416)	720575940620715789	EyeNv	BM_InOm_304	InOm	10	38	InOm-3
(116813, 91093, 3435)	720575940621583367	EyeNv	BM_InOm_305	InOm	10	38	InOm-5
(116704, 91093, 3422)	720575940638610421	EyeNv	BM_InOm_306	InOm	10	38	InOm-2
(116196, 91093, 3474)	720575940623938125	EyeNv	BM_InOm_307	InOm	10	38	InOm-1
(118723, 91093, 3563)	720575940620052464	EyeNv	BM_InOm_308	InOm	10	38	InOm-1
(116580, 91093, 3533)	720575940625624350	EyeNv	BM_InOm_309	InOm	1	3	InOm-2
(116717, 91093, 3469)	720575940629602501	EyeNv	BM_InOm_310	InOm	1	5	InOm-5
(116077, 91093, 3538)	720575940626650108	EyeNv	BM_InOm_311	InOm	1	5	InOm-1
(116580, 91093, 3564)	720575940633551002	EyeNv	BM_InOm_312	InOm	1	5	InOm-1
(116576, 91093, 3527)	720575940625850131	EyeNv	BM_InOm_313	InOm	1	5	InOm-2
(116303, 91093, 3411)	720575940626557436	EyeNv	BM_InOm_314	InOm	2	7	InOm-5
(115614, 91093, 3498)	720575940620544801	EyeNv	BM_InOm_315	InOm	10	40	InOm-5
(115473, 91093, 3464)	720575940619757488	EyeNv	BM_InOm_316	InOm	3	13	InOm-1
(117276, 91093, 3505)	720575940616295937	EyeNv	BM_InOm_317	InOm	3	13	InOm-1
(116969, 91093, 3461)	720575940607005788	EyeNv	BM_InOm_318	InOm	3	12	InOm-1
(117136, 91093, 3536)	720575940614138783	EyeNv	BM_InOm_319	InOm	3	12	InOm-1
(116017, 91093, 3460)	720575940622416903	EyeNv	BM_InOm_320	InOm	10	37	InOm-1
(116237, 91093, 3466)	720575940613781983	EyeNv	BM_InOm_321	InOm	10	37	InOm-1
(116105, 91093, 3474)	720575940643275812	EyeNv	BM_InOm_322	InOm	10	37	InOm-1
(116330, 91093, 3547)	720575940626867786	EyeNv	BM_InOm_323	InOm	10	37	InOm-2
(116412, 91093, 3496)	720575940611535126	EyeNv	BM_InOm_324	InOm	10	37	InOm-3
(115944, 91093, 3478)	720575940622655979	EyeNv	BM_InOm_325	InOm	10	37	InOm-1
(116211, 91093, 3449)	720575940623522744	EyeNv	BM_InOm_326	InOm	10	37	InOm-2
(116151, 91093, 3454)	720575940614478278	EyeNv	BM_InOm_327	InOm	10	37	InOm-1
(116343, 91093, 3496)	720575940618911425	EyeNv	BM_InOm_328	InOm	10	37	InOm-1
(115433, 91093, 3506)	720575940631461805	EyeNv	BM_InOm_329	InOm	7	25	InOm-1
(115532, 91093, 3493)	720575940623177964	EyeNv	BM_InOm_330	InOm	7	25	InOm-1
(116434, 91093, 3564)	720575940623238636	EyeNv	BM_InOm_331	InOm	7	25	InOm-1
(117132, 91093, 3503)	720575940623886925	EyeNv	BM_InOm_332	InOm	7	27	InOm-3
(116451, 91093, 3551)	720575940643850862	EyeNv	BM_InOm_333	InOm	7	27	InOm-3
(116976, 91093, 3497)	720575940622412807	EyeNv	BM_InOm_334	InOm	7	27	InOm-1
(117117, 91093, 3455)	720575940604217534	EyeNv	BM_InOm_335	InOm	7	29	InOm-3
(117327, 91093, 3484)	720575940618998644	EyeNv	BM_InOm_336	InOm	7	29	InOm-3
(116601, 91093, 3436)	720575940636365540	EyeNv	BM_InOm_337	InOm	4	16	InOm-3
(116627, 91093, 3502)	720575940628875735	EyeNv	BM_InOm_338	InOm	7	26	InOm-3
(116533, 91093, 3545)	720575940616254182	EyeNv	BM_InOm_339	InOm	7	26	InOm-3
(116471, 91093, 3459)	720575940631416109	EyeNv	BM_InOm_340	InOm	7	26	InOm-3
(116885, 91093, 3444)	720575940643339287	EyeNv	BM_InOm_341	InOm	7	28	InOm-3
(117073, 91093, 3541)	720575940620696703	EyeNv	BM_InOm_342	InOm	7	28	InOm-1
(116038, 91093, 3499)	720575940627197200	EyeNv	BM_InOm_343	InOm	7	26	InOm-3
(116439, 91093, 3507)	720575940622471431	EyeNv	BM_InOm_344	InOm	7	26	InOm-1
(116496, 91093, 3506)	720575940637838670	EyeNv	BM_InOm_345	InOm	7	26	InOm-3
(115888, 91093, 3466)	720575940624891420	EyeNv	BM_InOm_346	InOm	7	26	InOm-1
(116878, 91093, 3438)	720575940624138242	EyeNv	BM_InOm_347	InOm	7	28	InOm-1
(115625, 91093, 3510)	720575940630667660	EyeNv	BM_InOm_348	InOm	7	26	InOm-3
(116105, 91093, 3462)	720575940630937508	EyeNv	BM_InOm_349	InOm	7	26	InOm-1
(116708, 91093, 3430)	720575940625523837	EyeNv	BM_InOm_350	InOm	10	38	InOm-1
(116254, 91093, 3505)	720575940635191694	EyeNv	BM_InOm_351	InOm	7	26	InOm-5
(117030, 91093, 3452)	720575940626052369	EyeNv	BM_InOm_352	InOm	7	28	InOm-1
(116893, 91093, 3495)	720575940630288696	EyeNv	BM_InOm_353	InOm	7	26	InOm-3
(116800, 91093, 3507)	720575940629903691	EyeNv	BM_InOm_354	InOm	7	26	InOm-6
(116261, 91093, 3407)	720575940620991940	EyeNv	BM_InOm_355	InOm	7	28	InOm-6
(116411, 91093, 3459)	720575940620312052	EyeNv	BM_InOm_356	InOm	7	26	InOm-6
(116309, 91093, 3405)	720575940629903903	EyeNv	BM_InOm_357	InOm	7	26	InOm-3
(115447, 91093, 3481)	720575940607775324	EyeNv	BM_InOm_358	InOm	6	21	InOm-1
(117020, 91093, 3558)	720575940633173143	EyeNv	BM_InOm_359	InOm	6	21	InOm-3
(116630, 91093, 3461)	720575940630600248	EyeNv	BM_InOm_360	InOm	6	22	InOm-3
(115226, 91093, 3491)	720575940624993538	EyeNv	BM_InOm_361	InOm	6	21	InOm-1
(115405, 91093, 3524)	720575940632000979	EyeNv	BM_InOm_362	InOm	6	21	InOm-3
(116706, 91093, 3516)	720575940615070837	EyeNv	BM_InOm_363	InOm	6	23	InOm-3
(116861, 91093, 3529)	720575940613966914	EyeNv	BM_InOm_364	InOm	6	24	InOm-6
(116161, 91093, 3407)	720575940644421428	EyeNv	BM_InOm_365	InOm	6	24	InOm-6
(118824, 91093, 3563)	720575940628795276	EyeNv	BM_InOm_366	InOm	6	24	InOm-6
(116510, 91093, 3493)	720575940623224044	EyeNv	BM_InOm_367	InOm	6	24	InOm-3
(115797, 91093, 3425)	720575940645805188	EyeNv	BM_InOm_368	InOm	6	24	InOm-3
(116667, 91093, 3425)	720575940607546889	EyeNv	BM_InOm_369	InOm	9	34	InOm-6
(116571, 91093, 3419)	720575940610518770	EyeNv	BM_InOm_370	InOm	9	34	InOm-2
(116190, 91093, 3402)	720575940643673454	EyeNv	BM_InOm_371	InOm	6	22	InOm-3
(116256, 91093, 3419)	720575940609098286	EyeNv	BM_InOm_372	InOm	6	23	InOm-3
(116241, 91093, 3411)	720575940637372221	EyeNv	BM_InOm_373	InOm	6	23	InOm-3
(116335, 91093, 3456)	720575940631397165	EyeNv	BM_InOm_374	InOm	6	23	InOm-6
(116091, 91093, 3509)	720575940604524465	EyeNv	BM_InOm_375	InOm	6	23	InOm-6
(116164, 91093, 3399)	720575940625549128	EyeNv	BM_InOm_376	InOm	6	23	InOm-6
(115911, 91093, 3423)	720575940618474320	EyeNv	BM_InOm_377	InOm	6	23	InOm-6
(116435, 91093, 3478)	720575940629185275	EyeNv	BM_InOm_378	InOm	6	23	InOm-3
(115649, 91093, 3453)	720575940630607756	EyeNv	BM_InOm_379	InOm	6	23	InOm-6
(115753, 91093, 3517)	720575940637820750	EyeNv	BM_InOm_380	InOm	6	23	InOm-6
(116981, 91093, 3486)	720575940638586496	EyeNv	BM_InOm_381	InOm	7	26	InOm-3
(116067, 91093, 3470)	720575940648304761	EyeNv	BM_InOm_382	InOm	7	26	InOm-1
(115584, 91093, 3516)	720575940620454238	EyeNv	BM_InOm_383	InOm	7	26	InOm-6
(115589, 91093, 3482)	720575940621614435	EyeNv	BM_InOm_384	InOm	7	26	InOm-6
(115430, 91093, 3493)	720575940638185550	EyeNv	BM_InOm_385	InOm	5	20	InOm-6
(116919, 91093, 3458)	720575940621919940	EyeNv	BM_InOm_386	InOm	6	22	InOm-3
(116037, 91093, 3453)	720575940622635517	EyeNv	BM_InOm_387	InOm	6	22	InOm-3
(117017, 91093, 3478)	720575940633121175	EyeNv	BM_InOm_388	InOm	6	22	InOm-6
(116354, 91093, 3438)	720575940635507824	EyeNv	BM_InOm_389	InOm	6	22	InOm-3
(116550, 91093, 3459)	720575940624922140	EyeNv	BM_InOm_390	InOm	6	22	InOm-3
(116716, 91093, 3562)	720575940619978075	EyeNv	BM_InOm_391	InOm	6	21	InOm-3
(116966, 91093, 3473)	720575940632384537	EyeNv	BM_InOm_392	InOm	6	22	InOm-1
(116241, 91093, 3397)	720575940621341210	EyeNv	BM_InOm_393	InOm	6	22	InOm-6
(117000, 91093, 3548)	720575940626649084	EyeNv	BM_InOm_394	InOm	6	21	InOm-6
(116409, 91093, 3434)	720575940617905713	EyeNv	BM_InOm_395	InOm	6	22	InOm-3
(115352, 91093, 3481)	720575940622558133	EyeNv	BM_InOm_396	InOm	6	21	InOm-3
(116836, 91093, 3452)	720575940610428821	EyeNv	BM_InOm_397	InOm	6	22	InOm-3
(116795, 91093, 3565)	720575940630677900	EyeNv	BM_InOm_398	InOm	6	21	InOm-6
(116088, 91093, 3409)	720575940604211744	EyeNv	BM_InOm_399	InOm	6	22	InOm-3
(116825, 91093, 3500)	720575940658904961	EyeNv	BM_InOm_400	InOm	6	22	InOm-6
(116899, 91093, 3547)	720575940613824874	EyeNv	BM_InOm_401	InOm	6	21	InOm-6
(115587, 91093, 3356)	720575940619826548	EyeNv	BM_InOm_402	InOm	11	41	InOm-5
(115450, 91093, 3365)	720575940631383085	EyeNv	BM_InOm_403	InOm	12	47	InOm-3
(115395, 91093, 3368)	720575940624078436	EyeNv	BM_InOm_404	InOm	12	47	InOm-1
(115340, 91093, 3424)	720575940624537546	EyeNv	BM_InOm_405	InOm	12	46	InOm-1
(115117, 91093, 3461)	720575940628434167	EyeNv	BM_InOm_406	InOm	12	46	InOm-1
(115573, 91093, 3361)	720575940611230322	EyeNv	BM_InOm_407	InOm	12	46	InOm-2
(115165, 91093, 3452)	720575940615010933	EyeNv	BM_InOm_408	InOm	12	46	InOm-1
(115266, 91093, 3389)	720575940632165857	EyeNv	BM_InOm_409	InOm	12	46	InOm-3
(115404, 91093, 3363)	720575940628041722	EyeNv	BM_InOm_410	InOm	11	43	InOm-1
(115539, 91093, 3366)	720575940619075207	EyeNv	BM_InOm_411	InOm	11	43	InOm-1
(115413, 91093, 3358)	720575940614597307	EyeNv	BM_InOm_412	InOm	11	43	InOm-1
(115390, 91093, 3408)	720575940609894094	EyeNv	BM_InOm_413	InOm	11	43	InOm-2
(115304, 91093, 3356)	720575940622612989	EyeNv	BM_InOm_414	InOm	11	41	InOm-1
(115231, 91093, 3393)	720575940625727369	EyeNv	BM_InOm_415	InOm	11	43	InOm-3
(115791, 91093, 3438)	720575940628560951	EyeNv	BM_InOm_416	InOm	11	41	InOm-1
(115767, 91093, 3351)	720575940620691811	EyeNv	BM_InOm_417	InOm	11	41	InOm-1
(116671, 91093, 3391)	720575940626304516	EyeNv	BM_InOm_418	InOm	11	41	did not meet criteria of connectivity
(115323, 91093, 3416)	720575940624999056	EyeNv	BM_InOm_419	InOm	11	43	InOm-1
(115733, 91093, 3370)	720575940618169771	EyeNv	BM_InOm_420	InOm	11	41	InOm-1
(115659, 91093, 3384)	720575940610802403	EyeNv	BM_InOm_421	InOm	11	41	InOm-5
(115924, 91093, 3381)	720575940629185751	EyeNv	BM_InOm_422	InOm	11	41	InOm-1
(116739, 91093, 3391)	720575940639611381	EyeNv	BM_InOm_423	InOm	11	41	InOm-5
(115401, 91093, 3414)	720575940642506184	EyeNv	BM_InOm_424	InOm	11	43	InOm-1
(115391, 91093, 3431)	720575940621906470	EyeNv	BM_InOm_425	InOm	11	42	InOm-1
(115314, 91093, 3411)	720575940628828631	EyeNv	BM_InOm_426	InOm	11	42	InOm-1
(116783, 91093, 3407)	720575940626307177	EyeNv	BM_InOm_427	InOm	11	41	InOm-3
(115865, 91093, 3426)	720575940614377228	EyeNv	BM_InOm_428	InOm	11	42	InOm-1
(115302, 91093, 3434)	720575940617444254	EyeNv	BM_InOm_429	InOm	11	42	InOm-1
(115137, 91093, 3399)	720575940643790446	EyeNv	BM_InOm_430	InOm	11	45	InOm-1
(115312, 91093, 3374)	720575940659439233	EyeNv	BM_InOm_431	InOm	11	43	InOm-1
(115364, 91093, 3355)	720575940631147833	EyeNv	BM_InOm_432	InOm	11	43	InOm-1
(115488, 91093, 3411)	720575940637246948	EyeNv	BM_InOm_433	InOm	11	43	InOm-2
(116713, 91093, 3387)	720575940625607178	EyeNv	BM_InOm_434	InOm	11	41	InOm-1
(115413, 91093, 3434)	720575940625228121	EyeNv	BM_InOm_435	InOm	11	43	InOm-2
(115409, 91093, 3446)	720575940624920348	EyeNv	BM_InOm_436	InOm	11	42	InOm-1
(115440, 91093, 3441)	720575940618795349	EyeNv	BM_InOm_437	InOm	11	43	InOm-1
(115343, 91093, 3404)	720575940630554728	EyeNv	BM_InOm_438	InOm	11	43	InOm-3
(115289, 91093, 3400)	720575940619548225	EyeNv	BM_InOm_439	InOm	11	45	InOm-1
(115244, 91093, 3382)	720575940626402376	EyeNv	BM_InOm_440	InOm	11	44	InOm-1
(115749, 91093, 3362)	720575940614596795	EyeNv	BM_InOm_441	InOm	11	44	InOm-1
(115336, 91093, 3429)	720575940618118193	EyeNv	BM_InOm_442	InOm	11	45	InOm-1
(115318, 91093, 3350)	720575940615567163	EyeNv	BM_InOm_443	InOm	11	44	InOm-1
(115180, 91093, 3473)	720575940628948444	EyeNv	BM_InOm_444	InOm	11	44	InOm-1
(115104, 91093, 3390)	720575940620339009	EyeNv	BM_InOm_445	InOm	11	44	InOm-1
(115356, 91093, 3437)	720575940607434588	EyeNv	BM_InOm_446	InOm	11	43	InOm-1
(115089, 91093, 3407)	720575940631988179	EyeNv	BM_InOm_447	InOm	11	44	InOm-1
(116182, 91093, 3379)	720575940628267767	EyeNv	BM_InOm_448	InOm	11	44	InOm-1
(115163, 91093, 3416)	720575940623264807	EyeNv	BM_InOm_449	InOm	11	44	InOm-1
(115078, 91093, 3400)	720575940629730575	EyeNv	BM_InOm_450	InOm	11	45	InOm-3
(115239, 91093, 3455)	720575940629213302	EyeNv	BM_InOm_451	InOm	11	45	InOm-3
(115204, 91093, 3445)	720575940633429148	EyeNv	BM_InOm_452	InOm	11	45	InOm-1
(115062, 91093, 3418)	720575940623178995	EyeNv	BM_InOm_453	InOm	11	45	InOm-1
(115704, 91093, 3379)	720575940614468438	EyeNv	BM_InOm_454	InOm	11	45	InOm-2
(115097, 91093, 3450)	720575940622431751	EyeNv	BM_InOm_455	InOm	11	45	InOm-1
(115503, 91093, 3369)	720575940618820033	EyeNv	BM_InOm_456	InOm	11	45	InOm-5
(115857, 91093, 3433)	720575940612502056	EyeNv	BM_InOm_457	InOm	11	45	InOm-2
(115269, 91093, 3444)	720575940638228131	EyeNv	BM_InOm_458	InOm	11	45	InOm-2
(115503, 91093, 3364)	720575940638082163	EyeNv	BM_InOm_459	InOm	11	45	InOm-3
(115359, 91093, 3372)	720575940629194614	EyeNv	BM_InOm_460	InOm	11	43	InOm-1
(115210, 91093, 3423)	720575940629354703	EyeNv	BM_InOm_461	InOm	11	45	InOm-1
(115188, 91093, 3405)	720575940630620044	EyeNv	BM_InOm_462	InOm	11	45	InOm-1
(115398, 91093, 3427)	720575940629377367	EyeNv	BM_InOm_463	InOm	11	43	InOm-1
(115364, 91093, 3350)	720575940614276876	EyeNv	BM_InOm_464	InOm	11	43	InOm-2
(115539, 91093, 3420)	720575940618843073	EyeNv	BM_InOm_465	InOm	11	43	InOm-1
(115332, 91093, 3366)	720575940638259544	EyeNv	BM_InOm_466	InOm	11	44	InOm-6
(115312, 91093, 3341)	720575940610403733	EyeNv	BM_InOm_467	InOm	11	44	InOm-3
(115676, 91093, 3403)	720575940618831124	EyeNv	BM_InOm_468	InOm	12	46	InOm-1
(115660, 91093, 3369)	720575940639560411	EyeNv	BM_InOm_469	InOm	12	48	InOm-6
(115381, 91093, 3341)	720575940609253956	EyeNv	BM_InOm_470	InOm	12	48	InOm-6
(115547, 91093, 3347)	720575940618085937	EyeNv	BM_InOm_471	InOm	12	48	InOm-6
(115401, 91093, 3455)	720575940621715336	EyeNv	BM_InOm_472	InOm	12	49	InOm-3
(115059, 91093, 3427)	720575940623252723	EyeNv	BM_InOm_473	InOm	12	49	InOm-6
(115834, 91093, 3441)	720575940631450413	EyeNv	BM_InOm_474	InOm	12	49	InOm-6
(115753, 91093, 3365)	720575940644706158	EyeNv	BM_InOm_475	InOm	12	49	InOm-3
(116862, 91093, 3386)	720575940617490005	EyeNv	BM_InOm_476	InOm	12	49	InOm-3
(115792, 91093, 3447)	720575940604367294	EyeNv	BM_InOm_477	InOm	12	49	InOm-3
(115696, 91093, 3433)	720575940621728588	EyeNv	BM_InOm_478	InOm	12	49	InOm-1
(116112, 91093, 3398)	720575940622456039	EyeNv	BM_InOm_479	InOm	12	49	InOm-3
(115553, 91093, 3462)	720575940618746533	EyeNv	BM_InOm_480	InOm	12	49	InOm-3
(115326, 91093, 3449)	720575940612534056	EyeNv	BM_InOm_481	InOm	12	46	InOm-1
(116792, 91093, 3389)	720575940631038163	EyeNv	BM_InOm_482	InOm	12	49	InOm-3
(115294, 91093, 3379)	720575940628254402	EyeNv	BM_InOm_483	InOm	12	46	InOm-3
(115674, 91093, 3373)	720575940625596676	EyeNv	BM_InOm_484	InOm	12	49	InOm-1
(115528, 91093, 3358)	720575940625408830	EyeNv	BM_InOm_485	InOm	12	49	InOm-1
(115278, 91093, 3361)	720575940633437850	EyeNv	BM_InOm_486	InOm	12	46	InOm-1
(116840, 91093, 3395)	720575940625229861	EyeNv	BM_InOm_487	InOm	12	49	InOm-1
(115170, 91093, 3439)	720575940621654664	EyeNv	BM_InOm_488	InOm	12	46	InOm-1
(115145, 91093, 3408)	720575940605282505	EyeNv	BM_InOm_489	InOm	12	46	InOm-1
(115280, 91093, 3426)	720575940631292959	EyeNv	BM_InOm_490	InOm	13	52	InOm-3
(115589, 91093, 3427)	720575940631047751	EyeNv	BM_InOm_491	InOm	12	46	InOm-1
(115239, 91093, 3412)	720575940629126651	EyeNv	BM_InOm_492	InOm	13	52	InOm-1
(115272, 91093, 3405)	720575940607452117	EyeNv	BM_InOm_493	InOm	12	46	InOm-6
(116792, 91093, 3382)	720575940644984452	EyeNv	BM_InOm_494	InOm	12	49	InOm-1
(115620, 91093, 3435)	720575940630118979	EyeNv	BM_InOm_495	InOm	12	47	InOm-1
(115204, 91093, 3388)	720575940627396943	EyeNv	BM_InOm_496	InOm	12	49	InOm-1
(115809, 91093, 3431)	720575940626576892	EyeNv	BM_InOm_497	InOm	12	47	InOm-1
(115257, 91093, 3435)	720575940605846962	EyeNv	BM_InOm_498	InOm	12	46	InOm-6
(116759, 91093, 3402)	720575940626066197	EyeNv	BM_InOm_499	InOm	12	47	InOm-4
(116758, 91093, 3396)	720575940631437997	EyeNv	BM_InOm_500	InOm	13	50	InOm-4
(116699, 91093, 3395)	720575940633243034	EyeNv	BM_InOm_501	InOm	13	50	InOm-6
(116763, 91093, 3386)	720575940620896477	EyeNv	BM_InOm_502	InOm	13	50	InOm-6
(116169, 91093, 3394)	720575940633171808	EyeNv	BM_InOm_503	InOm	13	50	InOm-6
(115183, 91093, 3381)	720575940618625927	EyeNv	BM_InOm_504	InOm	13	50	InOm-1
(115458, 91093, 3342)	720575940620254829	EyeNv	BM_InOm_505	InOm	13	50	InOm-3
(115506, 91093, 3351)	720575940609737621	EyeNv	BM_InOm_506	InOm	13	50	InOm-3
(115489, 91093, 3337)	720575940621306700	EyeNv	BM_InOm_507	InOm	13	50	InOm-6
(115281, 91093, 3461)	720575940625802003	EyeNv	BM_InOm_508	InOm	13	50	InOm-4
(115407, 91093, 3397)	720575940624515530	EyeNv	BM_InOm_509	InOm	13	50	InOm-7
(115530, 91093, 3445)	720575940616404002	EyeNv	BM_InOm_510	InOm	13	50	InOm-4
(115541, 91093, 3372)	720575940629590981	EyeNv	BM_InOm_511	InOm	13	50	InOm-7
(115500, 91093, 3373)	720575940617145654	EyeNv	BM_InOm_512	InOm	13	50	InOm-6
(115255, 91093, 3449)	720575940650845174	EyeNv	BM_InOm_513	InOm	13	50	InOm-7
(115468, 91093, 3361)	720575940605277641	EyeNv	BM_InOm_514	InOm	13	50	InOm-3
(115264, 91093, 3420)	720575940633547359	EyeNv	BM_InOm_515	InOm	13	52	InOm-3
(115207, 91093, 3431)	720575940624874524	EyeNv	BM_InOm_516	InOm	12	46	InOm-1
(115325, 91093, 3442)	720575940623311847	EyeNv	BM_InOm_517	InOm	12	46	InOm-3
(115673, 91093, 3424)	720575940610665934	EyeNv	BM_InOm_518	InOm	12	48	InOm-6
(115418, 91093, 3402)	720575940610708210	EyeNv	BM_InOm_519	InOm	12	46	InOm-3
(115356, 91093, 3360)	720575940619085190	EyeNv	BM_InOm_520	InOm	12	48	InOm-1
(115634, 91093, 3376)	720575940625409086	EyeNv	BM_InOm_521	InOm	12	48	InOm-3
(115753, 91093, 3427)	720575940633388479	EyeNv	BM_InOm_522	InOm	13	52	InOm-1
(115539, 91093, 3414)	720575940643795054	EyeNv	BM_InOm_523	InOm	13	52	InOm-1
(115351, 91093, 3400)	720575940643240228	EyeNv	BM_InOm_524	InOm	13	52	InOm-3
(115618, 91093, 3414)	720575940618156480	EyeNv	BM_InOm_525	InOm	13	51	InOm-5
(115244, 91093, 3415)	720575940628319354	EyeNv	BM_InOm_526	InOm	13	51	InOm-4
(115188, 91093, 3411)	720575940629136891	EyeNv	BM_InOm_527	InOm	13	51	InOm-4
(115452, 91093, 3406)	720575940630097219	EyeNv	BM_InOm_528	InOm	13	51	InOm-4
(115173, 91093, 3434)	720575940629620421	EyeNv	BM_InOm_529	InOm	13	51	InOm-4
(115211, 91093, 3418)	720575940621447629	EyeNv	BM_InOm_530	InOm	13	51	InOm-6
(115677, 91093, 3410)	720575940634038964	EyeNv	BM_InOm_531	InOm	13	51	InOm-7
(115148, 91093, 3421)	720575940607437269	EyeNv	BM_InOm_532	InOm	13	51	InOm-4
(115156, 91093, 3428)	720575940642507464	EyeNv	BM_InOm_533	InOm	13	51	InOm-4
(115331, 91093, 3456)	720575940633296319	EyeNv	BM_InOm_534	InOm	13	51	InOm-6
(115375, 91093, 3461)	720575940632401433	EyeNv	BM_InOm_535	InOm	13	52	InOm-1
(115235, 91093, 3400)	720575940621906726	EyeNv	BM_InOm_536	InOm	13	52	InOm-3
(115226, 91093, 3437)	720575940627329579	EyeNv	BM_InOm_537	InOm	13	52	InOm-3
(115120, 91093, 3414)	720575940619498337	EyeNv	BM_InOm_538	InOm	13	51	InOm-1
(115081, 91093, 3437)	720575940623519502	EyeNv	BM_InOm_539	InOm	13	52	InOm-3
(115171, 91093, 3395)	720575940613200530	EyeNv	BM_InOm_540	InOm	13	52	InOm-3
(115109, 91093, 3432)	720575940629214070	EyeNv	BM_InOm_541	InOm	13	52	InOm-4
(115300, 91093, 3394)	720575940623553468	EyeNv	BM_InOm_542	InOm	13	52	InOm-3
(115187, 91093, 3463)	720575940617541755	EyeNv	BM_InOm_543	InOm	13	52	InOm-2
(116784, 91093, 3480)	720575940636569434	EyeNv	BM_InOm_544	InOm	1	4	InOm-1
(116795, 91093, 3464)	720575940636498660	EyeNv	BM_InOm_545	InOm	2	6	InOm-4
(115955, 91093, 3420)	720575940631254611	EyeNv	BM_InOm_546	InOm	4	14	InOm-6
(117031, 91093, 3554)	720575940629582892	EyeNv	BM_InOm_547	InOm	4	14	InOm-4
(115522, 91093, 3451)	720575940623047688	EyeNv	BM_InOm_548	InOm	4	15	InOm-6
(116873, 91093, 3450)	720575940632077538	EyeNv	BM_InOm_549	InOm	5	17	InOm-7
(116722, 91093, 3512)	720575940611814883	EyeNv	BM_InOm_550	InOm	5	18	InOm-7
(116827, 91093, 3554)	720575940603639724	EyeNv	BM_InOm_551	InOm	5	19	InOm-7
(116771, 91093, 3556)	720575940626089298	EyeNv	BM_InOm_552	InOm	5	19	InOm-7
(117362, 91093, 3494)	720575940623524349	EyeNv	BM_InOm_553	InOm	5	19	InOm-6
(115625, 91093, 3460)	720575940625695772	EyeNv	BM_InOm_554	InOm	5	20	InOm-3
(116499, 91093, 3477)	720575940620206068	EyeNv	BM_InOm_555	InOm	6	24	InOm-6
(116724, 91093, 3365)	720575940636530921	EyeNv	BM_Vib_004	Vib	15	59	1
(115875, 91093, 3398)	720575940627981211	EyeNv	BM_Vib_005	Vib	15	59	1
(116662, 91093, 3378)	720575940635960462	EyeNv	BM_Vib_006	Vib	15	61	1
(116678, 91093, 3340)	720575940618659238	EyeNv	BM_Vib_007	Vib	15	61	1
(115537, 91093, 3394)	720575940633358431	EyeNv	BM_Vib_008	Vib	15	61	1
(116548, 91093, 3373)	720575940615035323	EyeNv	BM_Vib_009	Vib	15	61	1
(115638, 91093, 3360)	720575940625148505	EyeNv	BM_Vib_010	Vib	15	61	1
(115656, 91093, 3443)	720575940623624084	EyeNv	BM_Vib_011	Vib	15	61	1
(115760, 91093, 3412)	720575940626690120	EyeNv	BM_Vib_012	Vib	15	61	1
(116418, 91093, 3340)	720575940657445249	EyeNv	BM_Vib_013	Vib	15	59	1
(115722, 91093, 3456)	720575940618903888	EyeNv	BM_Vib_014	Vib	15	64	1
(115685, 91093, 3392)	720575940609685624	EyeNv	BM_Vib_015	Vib	15	64	1
(115621, 91093, 3420)	720575940614363970	EyeNv	BM_Vib_016	Vib	15	64	1
(115252, 91093, 3371)	720575940622444938	EyeNv	BM_Vib_017	Vib	15	64	1
(115359, 91093, 3386)	720575940630098243	EyeNv	BM_Vib_018	Vib	15	64	1
(116210, 91093, 3492)	720575940612262893	EyeNv	BM_vOcci_vPoOr_001	vOcci_vPoOr	9	35	3
(116537, 91093, 3429)	720575940610148306	EyeNv	BM_vOcci_vPoOr_002	vOcci_vPoOr	9	34	5
(116143, 91093, 3417)	720575940618818580	EyeNv	BM_vOcci_vPoOr_003	vOcci_vPoOr	9	35	1
(116720, 91093, 3475)	720575940621417421	EyeNv	BM_vOcci_vPoOr_004	vOcci_vPoOr	9	33	2
(116885, 91093, 3479)	720575940645301812	EyeNv	BM_vOcci_vPoOr_005	vOcci_vPoOr	9	35	3
(116037, 91093, 3516)	720575940621861119	EyeNv	BM_vOcci_vPoOr_006	vOcci_vPoOr	9	35	3
(116688, 91093, 3481)	720575940638124147	EyeNv	BM_vOcci_vPoOr_007	vOcci_vPoOr	9	33	2
(116624, 91093, 3493)	720575940622146698	EyeNv	BM_vOcci_vPoOr_008	vOcci_vPoOr	9	33	2
(116845, 91093, 3491)	720575940625890067	EyeNv	BM_vOcci_vPoOr_009	vOcci_vPoOr	9	33	5
(116852, 91093, 3485)	720575940612886695	EyeNv	BM_vOcci_vPoOr_010	vOcci_vPoOr	9	33	5
(116813, 91093, 3429)	720575940619938217	EyeNv	BM_vOcci_vPoOr_011	vOcci_vPoOr	9	36	5
(116261, 91093, 3416)	720575940633335450	EyeNv	BM_vOcci_vPoOr_012	vOcci_vPoOr	9	36	5
(116745, 91093, 3435)	720575940643241508	EyeNv	BM_vOcci_vPoOr_013	vOcci_vPoOr	9	36	5
(116281, 91093, 3480)	720575940631467565	EyeNv	BM_vOcci_vPoOr_014	vOcci_vPoOr	9	35	3
(116374, 91093, 3466)	720575940616383389	EyeNv	BM_vOcci_vPoOr_015	vOcci_vPoOr	9	36	5
(117138, 91093, 3530)	720575940634619759	EyeNv	BM_vOcci_vPoOr_016	vOcci_vPoOr	9	36	3
(116791, 91093, 3488)	720575940626627580	EyeNv	BM_vOcci_vPoOr_017	vOcci_vPoOr	9	33	5
(116954, 91093, 3507)	720575940620092656	EyeNv	BM_vOcci_vPoOr_018	vOcci_vPoOr	9	35	3
(116791, 91093, 3475)	720575940616526420	EyeNv	BM_vOcci_vPoOr_019	vOcci_vPoOr	9	33	5
(116759, 91093, 3497)	720575940630750279	EyeNv	BM_vOcci_vPoOr_020	vOcci_vPoOr	9	33	3
(116922, 91093, 3543)	720575940607931145	EyeNv	BM_vOcci_vPoOr_021	vOcci_vPoOr	9	35	5
(116923, 91093, 3527)	720575940620696191	EyeNv	BM_vOcci_vPoOr_022	vOcci_vPoOr	9	36	3
(116730, 91093, 3490)	720575940622397075	EyeNv	BM_vOcci_vPoOr_023	vOcci_vPoOr	9	33	3
(116617, 91093, 3476)	720575940629786639	EyeNv	BM_vOcci_vPoOr_024	vOcci_vPoOr	9	35	3
(116754, 91093, 3504)	720575940626327720	EyeNv	BM_vOcci_vPoOr_025	vOcci_vPoOr	9	33	3
(116536, 91093, 3485)	720575940618267339	EyeNv	BM_vOcci_vPoOr_026	vOcci_vPoOr	9	33	3
(118939, 91093, 3477)	720575940621286102	LabNv	BM_Hau_001	Hau	16	67	3
(118909, 91093, 3496)	720575940618173787	LabNv	BM_Hau_002	Hau	16	67	3
(118021, 91093, 3509)	720575940604425644	LabNv	BM_Hau_003	Hau	16	67	3
(119165, 91093, 3500)	720575940613129647	LabNv	BM_Hau_004	Hau	16	67	3
(119128, 91093, 3480)	720575940622340137	LabNv	BM_Hau_005	Hau	15	62	3
(116550, 91093, 3358)	720575940650016246	LabNv	BM_MaPa_001	MaPa	15	59	3
(116063, 91093, 3380)	720575940620585933	LabNv	BM_MaPa_002	MaPa	15	59	3
(116576, 91093, 3351)	720575940622886663	LabNv	BM_MaPa_003	MaPa	15	59	3
(116048, 91093, 3392)	720575940658990721	LabNv	BM_MaPa_004	MaPa	15	59	3
(115846, 91093, 3329)	720575940632494818	LabNv	BM_MaPa_005	MaPa	15	63	3
(115803, 91093, 3385)	720575940643733796	LabNv	BM_MaPa_006	MaPa	15	63	3
(115918, 91093, 3390)	720575940611343853	LabNv	BM_MaPa_007	MaPa	15	63	3
(115784, 91093, 3396)	720575940648095097	LabNv	BM_MaPa_008	MaPa	15	63	3
(115989, 91093, 3396)	720575940629752204	LabNv	BM_MaPa_009	MaPa	15	63	3
(115988, 91093, 3386)	720575940618950480	LabNv	BM_MaPa_010	MaPa	15	63	3
(116194, 91093, 3388)	720575940626988231	LabNv	BM_MaPa_011	MaPa	15	63	3
(115879, 91093, 3415)	720575940623512317	LabNv	BM_MaPa_012	MaPa	15	63	3
(116829, 91093, 3374)	720575940619686689	LabNv	BM_MaPa_013	MaPa	15	63	3
(115671, 91093, 3471)	720575940628134526	LabNv	BM_MaPa_014	MaPa	15	64	3
(115433, 91093, 3377)	720575940633294527	LabNv	BM_MaPa_015	MaPa	13	52	3
(118185, 91093, 3355)	720575940611308261	LabNv	BM_Taste_001	Taste	16	68	4
(116382, 91093, 3413)	720575940625359741	LabNv	BM_Taste_002	Taste	16	68	4
(119745, 91093, 3260)	720575940614808844	LabNv	BM_Taste_003	Taste	16	68	4
(117450, 91093, 3368)	720575940628672122	LabNv	BM_Taste_004	Taste	16	68	4
(116922, 91093, 3329)	720575940618363072	LabNv	BM_Taste_005	Taste	16	68	4
(117760, 91093, 3419)	720575940619367617	LabNv	BM_Taste_006	Taste	16	66	4
(118971, 91093, 3388)	720575940615097275	LabNv	BM_Taste_007	Taste	16	66	4
(119333, 91093, 3509)	720575940611298277	LabNv	BM_Taste_008	Taste	16	66	4
(119338, 91093, 3351)	720575940635962254	LabNv	BM_Taste_009	Taste	16	66	4
(117104, 91093, 3352)	720575940613167766	LabNv	BM_Taste_010	Taste	16	65	4
(118062, 91093, 3401)	720575940638621603	LabNv	BM_Taste_011	Taste	16	66	4
(119010, 91093, 3248)	720575940613413374	LabNv	BM_Taste_012	Taste	16	65	4
(118387, 91093, 3440)	720575940625381397	LabNv	BM_Taste_013	Taste	16	66	4
(119427, 91093, 3495)	720575940613698747	LabNv	BM_Taste_014	Taste	16	66	4
(117316, 91093, 3352)	720575940626933959	LabNv	BM_Taste_015	Taste	16	65	4
(118627, 91093, 3319)	720575940616332381	LabNv	BM_Taste_016	Taste	16	66	4
(117059, 91093, 3318)	720575940627774287	LabNv	BM_Taste_017	Taste	16	66	4
(118724, 91093, 3276)	720575940612969169	LabNv	BM_Taste_018	Taste	16	66	4
(118498, 91093, 3266)	720575940629004158	LabNv	BM_Taste_019	Taste	16	66	4
(119126, 91093, 3334)	720575940620673663	LabNv	BM_Taste_020	Taste	16	66	3
(118458, 91093, 3336)	720575940625836925	LabNv	BM_Taste_021	Taste	16	66	4
(119000, 91093, 3459)	720575940619360065	LabNv	BM_Taste_022	Taste	16	66	4
(116984, 91093, 3344)	720575940622589419	LabNv	BM_Taste_023	Taste	15	62	3
(118498, 91093, 3373)	720575940624154928	LabNv	BM_Taste_024	Taste	15	62	3
(118563, 91093, 3358)	720575940616287449	LabNv	BM_Taste_025	Taste	15	62	3
(117985, 91093, 3547)	720575940619501039	LabNv	BM_Taste_026	Taste	15	62	3
(116955, 91093, 3371)	720575940622447242	LabNv	BM_Taste_027	Taste	15	62	3
(118401, 91093, 3353)	720575940624046776	LabNv	BM_Taste_028	Taste	15	62	3
(118307, 91093, 3367)	720575940621294412	LabNv	BM_Taste_029	Taste	15	62	3
(119411, 91093, 3330)	720575940609644498	LabNv	BM_Taste_030	Taste	16	68	4
(118123, 91093, 3530)	720575940638092366	LabNv	BM_Taste_031	Taste	15	62	3
(119021, 91093, 3364)	720575940631034936	LabNv	BM_Taste_032	Taste	15	62	3
(117727, 91093, 3555)	720575940610849649	LabNv	BM_Taste_033	Taste	16	68	3
(117753, 91093, 3569)	720575940632002017	LabNv	BM_Taste_034	Taste	16	68	3
(118879, 91093, 3352)	720575940626733967	LabNv	BM_Taste_035	Taste	16	68	3
(115134, 82964, 4941)	720575940629761017	OcciNv	BM_dOcci_001	dOcci	8	31	5
(114725, 83117, 4941)	720575940626049098	OcciNv	BM_dOcci_002	dOcci	8	31	5
(115136, 83071, 4941)	720575940633364984	OcciNv	BM_dOcci_003	dOcci	8	31	5
(114712, 83011, 4941)	720575940630539023	OcciNv	BM_dPoOr_001	dPoOr	8	31	2
(115052, 82876, 4941)	720575940613194143	OcciNv	BM_dPoOr_002	dPoOr	8	31	2
(114825, 83018, 4941)	720575940634379918	OcciNv	BM_dPoOr_003	dPoOr	8	31	2
(115045, 82953, 4941)	720575940607770972	OcciNv	BM_dPoOr_004	dPoOr	8	31	2
(114580, 82873, 4941)	720575940621805261	OcciNv	BM_Vt_PoOc_001	Vt_PoOc	8	32	2
(114775, 82733, 4941)	720575940620860766	OcciNv	BM_Vt_PoOc_002	Vt_PoOc	8	32	2
(114893, 82951, 4941)	720575940629235084	OcciNv	BM_Vt_PoOc_003	Vt_PoOc	8	32	2
(114501, 83068, 4941)	720575940613657650	OcciNv	BM_Vt_PoOc_004	Vt_PoOc	8	32	2
(114967, 83108, 4941)	720575940608990306	OcciNv	BM_Vt_PoOc_005	Vt_PoOc	8	32	2

## Sheet: JO
flywire_xyz	flywire_id	nerve	published_name	type	subtype
(111937, 70680, 2425)	720575940614427195	AntNv	JO-CA_1	JO-C	JO-CA
(110874, 72219, 2425)	720575940629138959	AntNv	JO-CA_2	JO-C	JO-CA
(112073, 70882, 2425)	720575940602720940	AntNv	JO-CA_3	JO-C	JO-CA
(111253, 71256, 2425)	720575940613971485	AntNv	JO-CL_1	JO-C	JO-CL
(111410, 71300, 2425)	720575940604753437	AntNv	JO-CL_2	JO-C	JO-CL
(111469, 71139, 2425)	720575940630343588	AntNv	JO-CL_3	JO-C	JO-CL
(110919, 72788, 2425)	720575940637632419	AntNv	JO-CM_1	JO-C	JO-CM
(111642, 71209, 2425)	720575940630070343	AntNv	JO-CM_2	JO-C	JO-CM
(111553, 71406, 2425)	720575940614035485	AntNv	JO-CM_3	JO-C	JO-CM
(111207, 71041, 2425)	720575940629141775	AntNv	JO-DA_1	JO-D	JO-DA
(110645, 71965, 2425)	720575940641395163	AntNv	JO-DA_2	JO-D	JO-DA
(106710, 71272, 2425)	720575940635067034	AntNv	JO-DA_3	JO-D	JO-DA
(110473, 72173, 2425)	720575940635545310	AntNv	JO-DA_4	JO-D	JO-DA
(107540, 71306, 2425)	720575940619085397	AntNv	JO-DP_1	JO-D	JO-DP
(111089, 71160, 2425)	720575940615358097	AntNv	JO-DP_2	JO-D	JO-DP
(110532, 71479, 2425)	720575940652566177	AntNv	JO-DP_3	JO-D	JO-DP
(110484, 71646, 2425)	720575940626557995	AntNv	JO-DP_4	JO-D	JO-DP
(110348, 71592, 2425)	720575940622892988	AntNv	JO-DP_5	JO-D	JO-DP
(110431, 73078, 2425)	720575940622937528	AntNv	JO-EDC_1	JO-E	JO-EDC
(110421, 73277, 2425)	720575940624799290	AntNv	JO-EDC_2	JO-E	JO-EDC
(109547, 74119, 2425)	720575940627941431	AntNv	JO-EDC_3	JO-E	JO-EDC
(111383, 71693, 2425)	720575940621602045	AntNv	JO-EDC_4	JO-E	JO-EDC
(109140, 74703, 2425)	720575940626565455	AntNv	JO-EDC_5	JO-E	JO-EDC
(110803, 72909, 2425)	720575940625962568	AntNv	JO-EDM_1	JO-E	JO-EDM
(108990, 74484, 2425)	720575940610018266	AntNv	JO-EDM_2	JO-E	JO-EDM
(110176, 73707, 2425)	720575940627109991	AntNv	JO-EDM_3	JO-E	JO-EDM
(110464, 72929, 2425)	720575940611061526	AntNv	JO-EDM_4	JO-E	JO-EDM
(110398, 72860, 2425)	720575940618599872	AntNv	JO-EDM_5	JO-E	JO-EDM
(109972, 72094, 2425)	720575940628978450	AntNv	JO-EDM_6	JO-E	JO-EDM
(110049, 73847, 2425)	720575940609541917	AntNv	JO-EDM_7	JO-E	JO-EDM
(111667, 71771, 2425)	720575940614060829	AntNv	JO-EDM_8	JO-E	JO-EDM
(111796, 71477, 2425)	720575940625797617	AntNv	JO-EDM_9	JO-E	JO-EDM
(111561, 71531, 2425)	720575940637054835	AntNv	JO-EDM_10	JO-E	JO-EDM
(110470, 72074, 2425)	720575940616476214	AntNv	JO-EDM_11	JO-E	JO-EDM
(107906, 74676, 2425)	720575940629650997	AntNv	JO-EDM_12	JO-E	JO-EDM
(111637, 71533, 2425)	720575940618684481	AntNv	JO-EDM_13	JO-E	JO-EDM
(111238, 71910, 2425)	720575940638664437	AntNv	JO-EDM_14	JO-E	JO-EDM
(111521, 71855, 2425)	720575940629055721	AntNv	JO-EDM_15	JO-E	JO-EDM
(109409, 74550, 2425)	720575940628444667	AntNv	JO-EDP_1	JO-E	JO-EDP
(108832, 74168, 2425)	720575940650244342	AntNv	JO-EDP_2	JO-E	JO-EDP
(108884, 74361, 2425)	720575940616589878	AntNv	JO-EDP_3	JO-E	JO-EDP
(108289, 74231, 2425)	720575940609522461	AntNv	JO-EDP_4	JO-E	JO-EDP
(109184, 74057, 2425)	720575940634634606	AntNv	JO-EDP_5	JO-E	JO-EDP
(109588, 74224, 2425)	720575940616951124	AntNv	JO-EDP_6	JO-E	JO-EDP
(108232, 74448, 2425)	720575940630080071	AntNv	JO-EV_1	JO-E	JO-EV
(111389, 73646, 2425)	720575940630264351	AntNv	JO-EV_2	JO-E	JO-EV
(110106, 74755, 2425)	720575940611197902	AntNv	JO-EV_3	JO-E	JO-EV
(109957, 74313, 2425)	720575940620382889	AntNv	JO-EV_4	JO-E	JO-EV
(109780, 74226, 2425)	720575940623298559	AntNv	JO-EV_5	JO-E	JO-EV
(110638, 73498, 2425)	720575940632449619	AntNv	JO-EV_6	JO-E	JO-EV
(109447, 73979, 2425)	720575940633153375	AntNv	JO-EVL_1	JO-E	JO-EVL
(111326, 72054, 2425)	720575940638681845	AntNv	JO-EVL_2	JO-E	JO-EVL
(111247, 72425, 2425)	720575940629022149	AntNv	JO-EVL_3	JO-E	JO-EVL
(111067, 72753, 2425)	720575940621625597	AntNv	JO-EVL_4	JO-E	JO-EVL
(111526, 71971, 2425)	720575940630564179	AntNv	JO-EVL_5	JO-E	JO-EVL
(111311, 71503, 2425)	720575940630122015	AntNv	JO-EVL_6	JO-E	JO-EVL
(110159, 73500, 2425)	720575940615848788	AntNv	JO-EVL_7	JO-E	JO-EVL
(111245, 72178, 2425)	720575940621397417	AntNv	JO-EVL_8	JO-E	JO-EVL
(111470, 71781, 2425)	720575940637410869	AntNv	JO-EVL_9	JO-E	JO-EVL
(111068, 73580, 2425)	720575940614351477	AntNv	JO-EVM_1	JO-E	JO-EVM
(110734, 73718, 2425)	720575940612521122	AntNv	JO-EVM_2	JO-E	JO-EVM
(109625, 74560, 2425)	720575940636074871	AntNv	JO-EVM_3	JO-E	JO-EVM
(110458, 73448, 2425)	720575940611783464	AntNv	JO-EVM_4	JO-E	JO-EVM
(111936, 72066, 2425)	720575940630059847	AntNv	JO-EVM_5	JO-E	JO-EVM
(111885, 71282, 2425)	720575940622449388	AntNv	JO-EVM_6	JO-E	JO-EVM
(111959, 71191, 2425)	720575940614188149	AntNv	JO-EVM_7	JO-E	JO-EVM
(111590, 72478, 2425)	720575940619341105	AntNv	JO-EVM_8	JO-E	JO-EVM
(111242, 73514, 2425)	720575940624501747	AntNv	JO-EVM_9	JO-E	JO-EVM
(111040, 73290, 2425)	720575940631228472	AntNv	JO-EVM_10	JO-E	JO-EVM
(111124, 72622, 2425)	720575940630020111	AntNv	JO-EVM_11	JO-E	JO-EVM
(111668, 71017, 2425)	720575940615809349	AntNv	JO-EVM_12	JO-E	JO-EVM
(111890, 71612, 2425)	720575940602132509	AntNv	JO-EVM_13	JO-E	JO-EVM
(112003, 71132, 2425)	720575940602506208	AntNv	JO-EVM_14	JO-E	JO-EVM
(109891, 73267, 2425)	720575940632767383	AntNv	JO-EVM_15	JO-E	JO-EVM
(110876, 74356, 2425)	720575940618467195	AntNv	JO-EVP_1	JO-E	JO-EVP
(110340, 74034, 2425)	720575940631866508	AntNv	JO-EVP_2	JO-E	JO-EVP
(110368, 74155, 2425)	720575940625559358	AntNv	JO-EVP_3	JO-E	JO-EVP
(109778, 75440, 2425)	720575940630059591	AntNv	JO-EVP_4	JO-E	JO-EVP
(111671, 72277, 2425)	720575940615986459	AntNv	JO-EVP_5	JO-E	JO-EVP
(110622, 73557, 2425)	720575940624915230	AntNv	JO-EVP_6	JO-E	JO-EVP
(111164, 73403, 2425)	720575940609543197	AntNv	JO-FDA_1	JO-F	JO-FDA
(111017, 74071, 2425)	720575940620670232	AntNv	JO-FDA_2	JO-F	JO-FDA
(111108, 73638, 2425)	720575940621521917	AntNv	JO-FDA_3	JO-F	JO-FDA
(109818, 74759, 2425)	720575940603346790	AntNv	JO-FDA_4	JO-F	JO-FDA
(111834, 72389, 2425)	720575940628649465	AntNv	JO-FDA_5	JO-F	JO-FDA
(111182, 73924, 2425)	720575940608297774	AntNv	JO-FDA_6	JO-F	JO-FDA
(111072, 73910, 2425)	720575940625087546	AntNv	JO-FDA_7	JO-F	JO-FDA
(111249, 73641, 2425)	720575940628359017	AntNv	JO-FDA_8	JO-F	JO-FDA
(108137, 74918, 2425)	720575940604299454	AntNv	JO-FDA_9	JO-F	JO-FDA
(103984, 74739, 2425)	720575940634923621	AntNv	JO-FDA_10	JO-F	JO-FDA
(108578, 75149, 2425)	720575940642517284	AntNv	JO-FDA_11	JO-F	JO-FDA
(111424, 73227, 2425)	720575940627523584	AntNv	JO-FDA_12	JO-F	JO-FDA
(108727, 75258, 2425)	720575940620616328	AntNv	JO-FDA_13	JO-F	JO-FDA
(109035, 75240, 2425)	720575940619714654	AntNv	JO-FDA_14	JO-F	JO-FDA
(111805, 72520, 2425)	720575940606431189	AntNv	JO-FDA_15	JO-F	JO-FDA
(111127, 73929, 2425)	720575940629502009	AntNv	JO-FDA_16	JO-F	JO-FDA
(111064, 73982, 2425)	720575940629267498	AntNv	JO-FDL_1	JO-F	JO-FDL
(111217, 73847, 2425)	720575940647493241	AntNv	JO-FDL_2	JO-F	JO-FDL
(107779, 74846, 2425)	720575940618888368	AntNv	JO-FDP_1	JO-F	JO-FDP
(111087, 73830, 2425)	720575940622217992	AntNv	JO-FDP_2	JO-F	JO-FDP
(108644, 75454, 2425)	720575940625703434	AntNv	JO-FDP_3	JO-F	JO-FDP
(107677, 74846, 2425)	720575940625885512	AntNv	JO-FDP_4	JO-F	JO-FDP
(109431, 75251, 2425)	720575940609530653	AntNv	JO-FDP_5	JO-F	JO-FDP
(109579, 75188, 2425)	720575940635968745	AntNv	JO-FDP_6	JO-F	JO-FDP
(111809, 72957, 2425)	720575940628935564	AntNv	JO-FVA_1	JO-F	JO-FVA
(111751, 72643, 2425)	720575940625571240	AntNv	JO-FVA_2	JO-F	JO-FVA
(111313, 73764, 2425)	720575940626956777	AntNv	JO-FVA_3	JO-F	JO-FVA
(111938, 73014, 2425)	720575940622222856	AntNv	JO-FVA_4	JO-F	JO-FVA
(111850, 73023, 2425)	720575940638529525	AntNv	JO-FVA_5	JO-F	JO-FVA
(111771, 73051, 2425)	720575940610008217	AntNv	JO-FVA_6	JO-F	JO-FVA
(111490, 73361, 2425)	720575940625981639	AntNv	JO-FVA_7	JO-F	JO-FVA
(111753, 72490, 2425)	720575940613012959	AntNv	JO-FVA_8	JO-F	JO-FVA
(111338, 73588, 2425)	720575940606611401	AntNv	JO-FVA_9	JO-F	JO-FVA
(111190, 73749, 2425)	720575940614026269	AntNv	JO-FVA_10	JO-F	JO-FVA
(111386, 73397, 2425)	720575940624308355	AntNv	JO-FVA_11	JO-F	JO-FVA
(110961, 74022, 2425)	720575940613105311	AntNv	JO-FVA_12	JO-F	JO-FVA
(111343, 73506, 2425)	720575940639410035	AntNv	JO-FVA_13	JO-F	JO-FVA
(110968, 73899, 2425)	720575940625763015	AntNv	JO-FVA_14	JO-F	JO-FVA
(111109, 73747, 2425)	720575940624224408	AntNv	JO-FVA_15	JO-F	JO-FVA
(111193, 74075, 2425)	720575940625733960	AntNv	JO-FVA_16	JO-F	JO-FVA
(111163, 73881, 2425)	720575940614929245	AntNv	JO-FVA_17	JO-F	JO-FVA
(111238, 73797, 2425)	720575940636883312	AntNv	JO-FVA_18	JO-F	JO-FVA
(112061, 72899, 2425)	720575940623077389	AntNv	JO-FVA_19	JO-F	JO-FVA
(111682, 72555, 2425)	720575940623791152	AntNv	JO-FVA_20	JO-F	JO-FVA
(111783, 72580, 2425)	720575940627704375	AntNv	JO-FVA_21	JO-F	JO-FVA
(111211, 73565, 2425)	720575940606222428	AntNv	JO-FVA_22	JO-F	JO-FVA
(111477, 73438, 2425)	720575940626074374	AntNv	JO-FVA_23	JO-F	JO-FVA
(111283, 73712, 2425)	720575940606657493	AntNv	JO-FVA_24	JO-F	JO-FVA
(111256, 73680, 2425)	720575940615473186	AntNv	JO-FVA_25	JO-F	JO-FVA
(110911, 73848, 2425)	720575940629386819	AntNv	JO-FVA_26	JO-F	JO-FVA
(110978, 73969, 2425)	720575940627868471	AntNv	JO-FVA_27	JO-F	JO-FVA
(110906, 73992, 2425)	720575940621532413	AntNv	JO-FVA_28	JO-F	JO-FVA
(111422, 73441, 2425)	720575940617273560	AntNv	JO-FVA_29	JO-F	JO-FVA
(111650, 72448, 2425)	720575940621097398	AntNv	JO-FVA_30	JO-F	JO-FVA
(109581, 75285, 2425)	720575940617524053	AntNv	JO-FVA_31	JO-F	JO-FVA
(111787, 72684, 2425)	720575940606239243	AntNv	JO-FVA_32	JO-F	JO-FVA
(110844, 74228, 2425)	720575940616613022	AntNv	JO-FVA_33	JO-F	JO-FVA
(111187, 73816, 2425)	720575940604973746	AntNv	JO-FVL_1	JO-F	JO-FVL
(111028, 73973, 2425)	720575940606800341	AntNv	JO-FVL_2	JO-F	JO-FVL
(109646, 75266, 2425)	720575940631170346	AntNv	JO-FVL_3	JO-F	JO-FVL
(110692, 74286, 2425)	720575940628978409	AntNv	JO-mz_1	JO-mz	JO-mz
(109289, 74181, 2425)	720575940631098338	AntNv	JO-mz_2	JO-mz	JO-mz
(109452, 74889, 2425)	720575940639904475	AntNv	JO-mz_3	JO-mz	JO-mz
(108792, 75033, 2425)	720575940645728803	AntNv	JO-mz_4	JO-mz	JO-mz
(110472, 73726, 2425)	720575940646640948	AntNv	JO-mz_5	JO-mz	JO-mz
(110771, 72500, 2425)	720575940627493096	AntNv	JO-mz_6	JO-mz	JO-mz
(110744, 74050, 2425)	720575940616064546	AntNv	JO-mz_7	JO-mz	JO-mz

## Sheet: TPMN
flywire_xyz	flywire_id	nerve	neuron_name	neuron_type
(118255, 91093, 3318)	720575940618609799	LabNv	TPMN_001	TPMN
(117561, 91093, 3317)	720575940627209734	LabNv	TPMN_002	TPMN
(117384, 91093, 3331)	720575940625351461	LabNv	TPMN_003	TPMN
(117555, 91093, 3356)	720575940626093553	LabNv	TPMN_004	TPMN
(117459, 91093, 3299)	720575940638190414	LabNv	TPMN_005	TPMN
(118187, 91093, 3338)	720575940619714992	LabNv	TPMN_006	TPMN
(117225, 91093, 3321)	720575940634558200	LabNv	TPMN_007	TPMN
(117808, 91093, 3303)	720575940659029889	LabNv	TPMN_008	TPMN
(118132, 91093, 3305)	720575940631559884	LabNv	TPMN_009	TPMN
(118058, 91093, 3290)	720575940614597644	LabNv	TPMN_010	TPMN
(117398, 91093, 3319)	720575940618357126	LabNv	TPMN_011	TPMN
(117563, 91093, 3331)	720575940615335458	LabNv	TPMN_012	TPMN
(117717, 91093, 3287)	720575940637078591	LabNv	TPMN_013	TPMN
(117655, 91093, 3330)	720575940636053104	LabNv	TPMN_014	TPMN
(117907, 91093, 3350)	720575940619161479	LabNv	TPMN_015	TPMN
(117951, 91093, 3296)	720575940615555257	LabNv	TPMN_016	TPMN
(117970, 91093, 3282)	720575940629355064	LabNv	TPMN_017	TPMN
(117988, 91093, 3340)	720575940645760820	LabNv	TPMN_018	TPMN
(117659, 91093, 3338)	720575940622665801	LabNv	TPMN_019	TPMN
(117725, 91093, 3299)	720575940628218011	LabNv	TPMN_020	TPMN
(117233, 91093, 3340)	720575940633978207	LabNv	TPMN_021	TPMN
(117870, 91093, 3294)	720575940628977170	LabNv	TPMN_022	TPMN
(117633, 91093, 3305)	720575940629250775	LabNv	TPMN_023	TPMN
(118001, 91093, 3346)	720575940618207936	LabNv	TPMN_024	TPMN
(118138, 91093, 3315)	720575940621544413	LabNv	TPMN_025	TPMN
(117142, 91093, 3316)	720575940629152060	LabNv	TPMN_026	TPMN
(118141, 91093, 3324)	720575940630174223	LabNv	TPMN_027	TPMN
(117741, 91093, 3326)	720575940626471185	LabNv	TPMN_028	TPMN
(117358, 91093, 3292)	720575940633300636	LabNv	TPMN_029	TPMN
(118014, 91093, 3303)	720575940617523776	LabNv	TPMN_030	TPMN
(117281, 91093, 3301)	720575940620744728	LabNv	TPMN_031	TPMN
(117581, 91093, 3296)	720575940611723473	LabNv	TPMN_032	TPMN
(117550, 91093, 3338)	720575940625472277	LabNv	TPMN_033	TPMN
(117620, 91093, 3285)	720575940622382285	LabNv	TPMN_034	TPMN
(117212, 91093, 3316)	720575940634558456	LabNv	TPMN_035	TPMN
(117519, 91093, 3285)	720575940628533591	LabNv	TPMN_036	TPMN
(117662, 91093, 3320)	720575940622340393	LabNv	TPMN_037	TPMN
(118060, 91093, 3318)	720575940629181756	LabNv	TPMN_038	TPMN
